# Supplementary material for: Imaging the Limbic System in Parkinson’s Disease—A Review of Limbic Pathology and Clinical Symptoms
Source: Brain Sci. 2022 Sep 15;12(9):1248. doi: 10.3390/brainsci12091248 (PMC9496800; doi:10.3390/brainsci12091248)
Supplement: Supplementary file 1 [file brainsci-12-01248-s001.zip]

Archive with 1 entries (1 files):
- brainsci-1892536-Supplementary Table S1.xlsx
