# Supplementary material for: Imaging the Limbic System in Parkinson’s Disease—A Review of Limbic Pathology and Clinical Symptoms
Source: Brain Sci. 2022 Sep 15;12(9):1248. doi: 10.3390/brainsci12091248 (PMC9496800; doi:10.3390/brainsci12091248)
Supplement: Supplementary file 1 [file brainsci-12-01248-s001.zip › brainsci-1892536-Supplementary Table S1.xlsx]

## Sheet: Amygdala
Amygdala
PMID	Title	Authors	Journal/Book	Publication Year	DOI	Exclusion Criteria	Variable of Interest	Main Finding	Imaging Modality	Sample Size
33412150	Anxiety in Parkinson's disease: Abnormal resting activity and connectivity	Criaud M, Kim JH, Zurowski M, Lobaugh N, Chavez S, Houle S, Strafella AP.	Brain Res	2021	10.1016/j.brainres.2020.147235	-	Neural mechanisms in Parkinson's disease anxiety	Anxiety in Parkinson's disease is associated with the over-activation of the amygdala and impaired inter-relationship of regions involved in behavior (i.e. medial prefrontal cortex, insula) and motor control (i.e. basal ganglia).	fMRI	39 PD
31869768	Functional connectivity markers of depression in advanced Parkinson's disease	Lin H, Cai X, Zhang D, Liu J, Na P, Li W.	Neuroimage Clin	2020	10.1016/j.nicl.2019.102130	-	Functional connectivity markers of depression in PD patients	Functional connectivity can characterize depressed PD patients	fMRI	156 PD, 45 HC
32540629	Altered subcortical emotional salience processing differentiates Parkinson's patients with and without psychotic symptoms	Knolle F, Garofalo S, Viviani R, Justicia A, Ermakova AO, Blank H, Williams GB, Arrondo G, Ramachandra P, Tudor-Sfetea C, Bunzeck N, Duezel E, Robbins TW, Barker RA, Murray GK.	Neuroimage Clin	2020	10.1016/j.nicl.2020.102277	-	Whether non-motivational salience is altered in PD patients and possibly linked to the development of psychotic symptoms.	PD patients with psychotic symptoms had enhanced brain responses in the striatum, dopaminergic midbrain, hippocampus and amygdala compared to patients without psychotic symptoms.	fMRI	37 PD, 19 HC
28812218	Neural correlates of emotional valence processing in Parkinson's disease: dysfunction in the subcortex	Bell PT, Gilat M, Shine JM, McMahon KL, Lewis SJG, Copland DA.	Brain Imaging Behav	2019	10.1007/s11682-017-9754-3	-	Mechanisms underlying vulnerability to deficits in affective processing	Specifically, we found significant group-by-valence interactions in the ventral striatum and amygdala in response to words of differing emotional valence	fMRI	13 PD, 12 HC
29086460	Ventral striatal network connectivity reflects reward learning and behavior in patients with Parkinson's disease	Petersen K, Van Wouwe N, Stark A, Lin YC, Kang H, Trujillo-Diaz P, Kessler R, Zald D, Donahue MJ, Claassen DO.	Hum Brain Mapp	2018	10.1002/hbm.23860	-	Mesocorticolimbic network function in PD patients who develop impulsive and compulsive behaviors (ICB) in response to dopamine agonists	PD-ICB patients have elevated network connectivity in the mesocorticolimbic network.	fMRI	19 PD ICB, 18 PD no-ICB
29408498	Dysfunctional Limbic Circuitry Underlying Freezing of Gait in Parkinson's Disease	Gilat M, Ehgoetz Martens KA, Miranda-Domínguez O, Arpan I, Shine JM, Mancini M, Fair DA, Lewis SJG, Horak FB.	Neuroscience	2018	10.1016/j.neuroscience.2018.01.044	-	Resting-state MRI functional connectivity between the amygdala, striatum and frontoparietal attentional control network in PD patients with and without FOG	Connectivity between the right amygdala and right putamen was significantly increased in freezers compared to non-freezers. Furthermore, freezers showed increased anti-coupling between the frontoparietal network and left amygdala	fMRI	19 PD FOG, 21 PD no-FOG
30017248	Impaired topographic organization in cognitively unimpaired drug-naïve patients with rigidity-dominant Parkinson's disease	Hou Y, Wei Q, Ou R, Yang J, Song W, Gong Q, Shang H.	Parkinsonism Relat Disord	2018	10.1016/j.parkreldis.2018.06.021	-	Topographic organization in Parkinson's disease (PD).	Our results revealed lower nodal centralities mainly in the occipital lobe and areas of the limbic system (including amygdala nucleus),	fMRI	20 PD, 20 HC
30040957	Dopamine-related dissociation of cortical and subcortical brain activations in cognitively unimpaired Parkinson's disease patients OFF and ON medications	Kim J, Zhang K, Cai W, YorkWilliams S, Ua Cruadhlaoich MAI, Llanes S, Menon V, Poston KL.	Neuropsychologia	2018	10.1016/j.neuropsychologia.2018.07.024	-	Brain activations underlying dopamine-related differences in cognitive function	Compared to both HC and PD_OFF, PD_ON participants showed dopamine-related hyperactivation in the frontal cortical regions and hypoactivation in the amygdala	fMRI	16 PD, 15 HC
30388599	Decreased subregional specificity of the putamen in Parkinson's Disease revealed by dynamic connectivity-derived parcellation	Liu A, Lin SJ, Mi T, Chen X, Chan P, Wang ZJ, McKeown MJ.	Neuroimage Clin	2018	10.1016/j.nicl.2018.10.022	-	Explored the functional subunits in the putamen in PD	With a sparse set of connectivity features selected by LASSO, we accurately predicted UPDRS III scores.	fMRI	30 PD, 28 HC
34750225	D(2)-Like Receptor Expression in the Hippocampus and Amygdala Informs Performance on the Stop-Signal Task in Parkinson's Disease	Mann LG, Hay KR, Song AK, Errington SP, Trujillo P, Zald DH, Yan Y, Kang H, Logan GD, Claassen DO.	J Neurosci	2021	10.1523/JNEUROSCI.0968-21.2021	-	Inhibitory control and assess the brain regions that may participate	A voxel-wise analysis of the relationship between binding potential (BPND) and stop-signal reaction time (SSRT) revealed that faster SSRT is associated with greater D2-like BPND in the amygdala and hippocampus.	PET	17 PD
31897582	Preservation of brain metabolism in recently diagnosed Parkinson's impulse control disorders	Marín-Lahoz J, Sampedro F, Horta-Barba A, Martínez-Horta S, Aracil-Bolaños I, Camacho V, Bejr-Kasem H, Pascual-Sedano B, Pérez-Pérez J, Gironell A, Pagonabarraga J, Carrió I, Kulisevsky J.	Eur J Nucl Med Mol Imaging	2020	10.1007/s00259-019-04664-2	-	ICD brain metabolic correlates	PD patients with recently diagnosed ICD showed higher glucose metabolism in widespread areas comprising prefrontal cortices, both amygdalae and default mode network hubs	PET	24 PD, 9 HC
30230118	18F-FPEB PET/CT Shows mGluR5 Upregulation in Parkinson's Disease	Kang Y, Henchcliffe C, Verma A, Vallabhajosula S, He B, Kothari PJ, Pryor KO, Mozley PD.	J Neuroimaging	2019	10.1111/jon.12563	-	Relationships between dopamine and glutamate neurotransmitter systems.	Average [18 F]FPEB BPND values were slightly more than 20% higher in PD than HVs in several mesocortical regions, including the bilateral putamen (P = .01), hippocampus (P = .02), and amygdala (P = .05)	PET	9 PD, 8 HC
29483278	Nigrostriatal and Mesolimbic D(2/3) Receptor Expression in Parkinson's Disease Patients with Compulsive Reward-Driven Behaviors	Stark AJ, Smith CT, Lin YC, Petersen KJ, Trujillo P, van Wouwe NC, Kang H, Donahue MJ, Kessler RM, Zald DH, Claassen DO.	J Neurosci	2018	10.1523/JNEUROSCI.3082-17.2018	-	Changes in D2/3 receptor binding in both striatal and extrastriatal regions	ICB+ (but not ICB−) patients expressed positive correlations between midbrain and caudate, putamen, globus pallidus, and amygdala BPNDs.	PET	35 PD
29541577	[(18)F]fallypride characterization of striatal and extrastriatal D(2/3) receptors in Parkinson's disease	Stark AJ, Smith CT, Petersen KJ, Trujillo P, van Wouwe NC, Donahue MJ, Kessler RM, Deutch AY, Zald DH, Claassen DO.	Neuroimage Clin	2018	10.1016/j.nicl.2018.02.010	-	D2/3 receptor binding in both striatal and extrastriatal regions in PD	Dopamine D2/3 receptors, where reduced BPND was noted in the globus pallidus, caudate, amygdala, hippocampus, ventral midbrain, and thalamus of PD patients relative to HC subjects	PET	35 PD, 31 HC
29946508	Investigation of serotonergic Parkinson's disease-related covariance pattern using [(11)C]-DASB/PET	Fu JF, Klyuzhin I, Liu S, Shahinfard E, Vafai N, McKenzie J, Neilson N, Mabrouk R, Sacheli MA, Wile D, McKeown MJ, Stoessl AJ, Sossi V.	Neuroimage Clin	2018	10.1016/j.nicl.2018.05.022	-	Whether a specific Parkinson's disease (PD)-related spatial covariance pattern could be identified for the serotonergic system.	LRRK2 non-manifesting mutation carriers: Relatively decreased DASB binding in the pons, pedunculopontine nucleus, thalamus and rostral raphe nucleus, and with relatively preserved binding in the hypothalamus, amygdala, hippocampus and substantia nigra.	PET	15 PD, 9 HC
31229470	Serotonergic pathology and disease burden in the premotor and motor phase of A53T α-synuclein parkinsonism: a cross-sectional study	Wilson H, Dervenoulas G, Pagano G, Koros C, Yousaf T, Picillo M, Polychronis S, Simitsi A, Giordano B, Chappell Z, Corcoran B, Stamelou M, Gunn RN, Pellecchia MT, Rabiner EA, Barone P, Stefanis L, Politis M.	Lancet Neurol	2019	10.1016/S1474-4422(19)30140-1	-	A53T SNCA mutation might show abnormalities in the serotonergic neurotransmitter system before the diagnosis of Parkinson's disease	A53T SNCA carriers showed loss of [11C]DASB non-displaceable binding potential in the ventral (p<0·0001) and dorsal (p=0·0002) raphe nuclei, caudate (p=0·00015), putamen (p=0·036), thalamus (p=0·00074), hypothalamus (p<0·0001), amygdala (p=0·0041), and brainstem (p=0·046).	PET, SPECT	25 PD, 25 HC
33441662	The corticolimbic structural covariance network as an early predictive biosignature for cognitive impairment in Parkinson's disease	Chen YS, Chen HL, Lu CH, Lee CY, Chou KH, Chen MH, Yu CC, Lai YR, Chiang PL, Lin WC.	Sci Rep	2021	10.1038/s41598-020-79403-x	-	Correlations between structural covariance networks (SCNs) and cognitive impairment in Parkinson's disease patients.	Cognitive impairment in PD is associated with degeneration of the amygdala/hippocampus SCN	sMRI	101 PD, 58 HC
34045303	Linking Stage-Specific Plasma Biomarkers to Gray Matter Atrophy in Parkinson Disease	Lin WC, Lee PL, Lu CH, Lin CP, Chou KH.	AJNR Am J Neuroradiol	2021	10.3174/ajnr.A7171	-	Associations of proteinopathy and inflammation markers with changes in gray matter volume	GMV was significantly lower in the PD-L group compared with controls and the PD-E group in the bilateral amygdala	sMRI	42 PD
34288137	International Multicenter Analysis of Brain Structure Across Clinical Stages of Parkinson's Disease	Laansma MA, Bright JK, Al-Bachari S, Anderson TJ, Ard T, Assogna F, Baquero KA, Berendse HW, Blair J, Cendes F, Dalrymple-Alford JC, de Bie RMA, Debove I, Dirkx MF, Druzgal J, Emsley HCA, Garraux G, Guimarães RP, Gutman BA, Helmich RC, Klein JC, Mackay CE, McMillan CT, Melzer TR, Parkes LM, Piras F, Pitcher TL, Poston KL, Rango M, Ribeiro LF, Rocha CS, Rummel C, Santos LSR, Schmidt R, Schwingensc…	Mov Disord	2021	10.1002/mds.28706	-	Parkinson's disease stage-specific profiles of pathology, as suggested by in vivo neuroimaging.	From stage 2 and onward, the bilateral putamen and amygdala were consistently smaller.	sMRI	2357 PD, 1182 HC
34348192	Olfaction, cholinergic basal forebrain degeneration, and cognition in early Parkinson disease	Barrett MJ, Murphy JM, Zhang J, Blair JC, Flanigan JL, Nawaz H, Dalrymple WA, Sperling SA, Patrie J, Druzgal TJ.	Parkinsonism Relat Disord	2021	10.1016/j.parkreldis.2021.07.024	-	Relationship between olfaction, longitudinal change in cholinergic basal forebrain nuclei and their target regions and cognition	Impaired olfaction is associated with degeneration of the cholinergic basal forebrain and bilateral cortex, amygdala, and hippocampus in PD.	sMRI	97 PD
31758820	Texture features of magnetic resonance images: A marker of slight cognitive deficits in Parkinson's disease	Betrouni N, Lopes R, Defebvre L, Leentjens A F G, Dujardin K	Mov Disord	2020	10.1002/mds.27931	-	Imaging markers of early cognitive symptoms	Texture analysis showed significant between-group differences for 2 features-skewness and entropy in the hippocampus, the thalamus, and the amygdala-and the volume analysis revealed no between-group difference.	sMRI	102 PD, 17 HC
32330518	Progressive brain changes in Parkinson's disease: A meta-analysis of structural magnetic resonance imaging studies	He H, Liang L, Tang T, Luo J, Wang Y, Cui H.	Brain Res	2020	10.1016/j.brainres.2020.146847	-	Patients with PD in comparison with healthy controls showed significant progressive reductions in whole gray matter and caudate, putamen, accumbens, and amygdala volumes.	Patients with PD in comparison with healthy controls showed significant progressive reductions in whole gray matter and caudate, putamen, accumbens, and amygdala volumes.	sMRI	463 PD, 370 HC
32662234	Aberrant Fiber Coherence of Amygdala-Accumbens-Pallidum Pathway Is Associated With Disorganized Nigrostriatal-Nigropallidal Pathway in Parkinson's Disease	Guo T, Wu J, Zhou C, Guan X, Gao T, Bai X, Song Z, Xuan M, Gu Q, Huang P, Zhang B, Pu J, Xu X, Xu D, Zhang M.	J Magn Reson Imaging	2020	10.1002/jmri.27273	-	White matter changes of limbic and motor pathways and their relations in PD patients.	Decreased ODI in left limbic pathway	sMRI	39 PD, 55 HC
32980872	Sex effects on brain structure in de novo Parkinson's disease: a multimodal neuroimaging study	Tremblay C, Abbasi N, Zeighami Y, Yau Y, Dadar M, Rahayel S, Dagher A.	Brain	2020	10.1093/brain/awaa234	-	Structural brain differences between sexes in Parkinson's disease	White matter connectivity showed greater disruption in males in multiple regions such as basal ganglia, hippocampus, amygdala and thalamus.	sMRI	232 PD, 117 HC
30682518	Cortical thinning across Parkinson's disease stages and clinical correlates	Wilson H, Niccolini F, Pellicano C, Politis M.	J Neurol Sci	2019	10.1016/j.jns.2019.01.020	-	Cortical thinning and subcortical atrophy occurring in Parkinson's disease	Subcortical volume loss was detected in the thalamus (P = .012) and hippocampus (P = .032) in moderate PD, which extended to the caudate (P = .012), putamen (P = .042) and amygdala (P = .008) in severe PD. In more severe disease stages PD patients exhibit progressive cortical thinning and subcortical volume loss which could have relevance to the development of cognitive impairment.	sMRI	80 PD, 30 HC
30739076	Multimodal MRI evaluation of parkinsonian limbic pathologies	Wang EW, Du G, Lewis MM, Lee EY, De Jesus S, Kanekar S, Kong L, Huang X.	Neurobiol Aging	2019	10.1016/j.neurobiolaging.2019.01.004	-	MRI changes in nonmotor-related limbic structures	Among parkinsonian subjects, amygdala and hippocampus MD associated positively with Unified Parkinson's Disease Rating Scale nonmotor and activities of daily living scores (p's ≤ 0.005)	sMRI	35 PD, 37 HC
31524178	Regional Structural Hippocampal Differences Between Dementia with Lewy Bodies and Parkinson's Disease	de Schipper LJ, Hafkemeijer A, van der Grond J, Marinus J, Henselmans JML, van Hilten JJ.	J Parkinsons Dis	2019	10.3233/JPD-191600	-	Brain abnormalities that might differentiate PD and DLB	No difference in the amygdala	sMRI	62 PD, 14 DLB
29061395	Large-scale cortical volume correlation networks reveal disrupted small world patterns in Parkinson's disease	Wu Q, Gao Y, Liu AS, Xie LZ, Qian L, Yang XG.	Neurosci Lett	2018	10.1016/j.neulet.2017.10.032	-	Graph theory to analyze the structural co-variance networks	Regional centrality was profoundly affected in PD patients, including decreased nodal centrality in the right inferior occipital gyrus and the middle temporal gyrus and increased nodal centrality in the right amygdala.	sMRI	50 PD, 48 HC
29729620	Volumetric brain analysis as a predictor of a worse cognitive outcome in Parkinson's disease	Vasconcellos LF, Pereira JS, Adachi M, Greca D, Cruz M, Malak AL, Charchat-Fichman H.	J Psychiatr Res	2018	10.1016/j.jpsychires.2018.04.016	-	Clinical, neuropsychological and FreeSurfer variables that may be related to worse cognitive outcomes	The results obtained by FreeSurfer revealed a significant reduction (unilateral or bilateral) in the volume of thalamus, caudate nucleus, putamen, hippocampus, amygdala, accumbens, corpus callosum and cerebral gray matter in the PD group.	sMRI	79 PD, 92 HC
29846835	Cerebral Imaging Markers of GBA and LRRK2 Related Parkinson's Disease and Their First-Degree Unaffected Relatives	Thaler A, Kliper E, Maidan I, Herman T, Rosenberg-Katz K, Bregman N, Gurevich T, Shiner T, Hausdorff JM, Orr-Urtreger A, Giladi N, Mirelman A.	Brain Topogr	2018	10.1007/s10548-018-0653-8	-	Assessed cortical thickness and subcortical volumes in a cohort of PD patients and healthy controls with different mutations	Lower volumes among patients with PD compared to unaffected participants were detected in bilateral hippocampus, nucleus accumbens, caudate, thalamus, putamen and amygdala and the right pallidum (p = 0.016). PD is associated with a general reduction in cortical thickness and sub-cortical atrophy even in cognitively intact patients.	sMRI	57 PD
30059937	Anxiety in Parkinson's disease is associated with reduced structural covariance of the striatum	Oosterwijk CS, Vriend C, Berendse HW, van der Werf YD, van den Heuvel OA.	J Affect Disord	2018	10.1016/j.jad.2018.07.053	-	Structural covariance analysis to study the anatomical network correlates of anxiety in PD	Structural covariance of the amygdalar seeds did not correlate with anxiety.	sMRI	115 PD
33860863	Extra-basal ganglia iron content and non-motor symptoms in drug-naïve, early Parkinson's disease	Kim M, Yoo S, Kim D, Cho JW, Kim JS, Ahn JH, Mun JK, Choi I, Lee SK, Youn J.	Neurol Sci	2021	10.1007/s10072-021-05223-0	-	Iron deposition and non-motor involvement in PD	Iron content in the extra-basal ganglia system was significantly correlated with non-motor symptoms, especially sleep problems and dysautonomia.	sMRI	14 PD, 12 HC
34297177	Longitudinal clinical, cognitive, and neuroanatomical changes over 5 years in GBA-positive Parkinson's disease patients	Leocadi M, Canu E, Donzuso G, Stojkovic T, Basaia S, Kresojević N, Stankovic I, Sarasso E, Piramide N, Tomic A, Markovic V, Petrovic I, Stefanova E, Kostic VS, Filippi M, Agosta F.	J Neurol	2022	10.1007/s00415-021-10713-4	-	Longitudinal disease course of Parkinson's disease (PD) patients with glucocerebrosidase (GBA) mutation	The two groups of patients showed similar patterns of subcortical, hippocampal, and amygdala volume loss over time.	sMRI	30 PD, 22 HC
33636663	Distinct neural circuits are associated with subclinical neuropsychiatric symptoms in Parkinson's disease	Tinaz S, Kamel S, Aravala SS, Sezgin M, Elfil M, Sinha R.	J Neurol Sci	2021	10.1016/j.jns.2021.117365	-	Neural correlates of subclinical neuropsychiatric symptoms in relation to motor and cognitive symptoms.	There was no collinearity between the neuropsychiatric, motor, and cognitive scores. Compared to controls, PD group showed only subcortical changes including amygdala and nucleus accumbens atrophy, and greater pallidal volume. Reduced functional connectivity in the limbic cortical-striatal circuits and increased functional connectivity between the cerebellum and occipito-temporal regions were ass…	sMRI, fMRI	48 PD, 37 HC
32979785	Anxiety in Parkinson's disease is associated with changes in the brain fear circuit	Carey G, Lopes R, Viard R, Betrouni N, Kuchcinski G, Devignes Q, Defebvre L, Leentjens AFG, Dujardin K.	Parkinsonism Relat Disord	2020	10.1016/j.parkreldis.2020.09.020	-	Identify anatomical and functional changes associated to PD-related anxiety	The texture and the shape of the left amygdala was different in the A+ group but the overall volume did not differ between groups.	sMRI, fMRI	118 PD
30439681	The relationship of anxious and depressive symptoms in Parkinson's disease with voxel-based neuroanatomical and functional connectivity measures	Zhang H, Qiu Y, Luo Y, Xu P, Li Z, Zhu W, Wu Q, Tao W, Guan Q, Chen F.	J Affect Disord	2019	10.1016/j.jad.2018.10.364	-	Underlying neural mechanism of anxiety and depression in PD	Positive correlations were shown between anxiety and the WDs in the left amygdala. Anxiety was also positively correlated with the FC between the amygdala and the superior parietal lobule.	sMRI, fMRI	36 PD
29304050	Severe hyposmia and aberrant functional connectivity in cognitively normal Parkinson's disease	Yoneyama N, Watanabe H, Kawabata K, Bagarinao E, Hara K, Tsuboi T, Tanaka Y, Ohdake R, Imai K, Masuda M, Hattori T, Ito M, Atsuta N, Nakamura T, Hirayama M, Maesawa S, Katsuno M, Sobue G.	PLoS One	2018	10.1371/journal.pone.0190072	-	Functional connectivity (FC) and brain volume alterations in PD patients with severe hyposmia	Significant decrease in amygdala FC beyond the decreased GMV areas and olfactory cortices were found in the PD-SH group compared with the HCs. Above all, decreased amygdala FC with the inferior parietal lobule, lingual gyrus, and fusiform gyrus was significantly correlated with both reduction of Addenbrooke's Cognitive Examination-Revised scores and severity of hyposmia in all participants.	sMRI, fMRI	30 PD, 15 HC
29449186	The reorganization of functional architecture in the early-stages of Parkinson's disease	Tuovinen N, Seppi K, de Pasquale F, Müller C, Nocker M, Schocke M, Gizewski ER, Kremser C, Wenning GK, Poewe W, Djamshidian A, Scherfler C, Seki M.	Parkinsonism Relat Disord	2018	10.1016/j.parkreldis.2018.02.013	-	Longitudinal abnormalities of functional connectivity and its relation with motor disability	Cerebellum showed additional hyperconnectivity within itself and to the caudate nucleus, thalamus and amygdala compared to controls	sMRI, fMRI	16 PD, 16 HC
35219854	Gender differences in dopaminergic system dysfunction in de novo Parkinson's disease clinical subtypes	Boccalini C, Carli G, Pilotto A, Padovani A, Perani D.	Neurobiol Dis	2022	10.1016/j.nbd.2022.105668	-	Gender influence on clinical features, dopaminergic dysfunction, and connectivity in patients with de novo idiopathic PD	The anxiety level was associated with a lower dopaminergic binding in the amygdala only in females.	sMRI, SPECT	286 PD
32416724	Extrastriatal (123)I-FP-CIT SPECT impairment in Parkinson's disease - the PPMI cohort	Nicastro N, Garibotto V, Burkhard PR.	BMC Neurol	2020	10.1186/s12883-020-01777-2	-	Extrastriatal serotonergic transporters (SERT) in PD	PD exhibited an uptake reduction in bilateral caudate nucleus, putamen, insula, amygdala and right pallidum.	sMRI, SPECT	154 PD, 62 HC
32376561	[Changes of brain structural network properties in patients with rapid eye movement sleep behavior disorder]	Zhang R, Li Z, Bai Y, Xu P, Zhang J, Zhang H.	Nan Fang Yi Ke Da Xue Xue Bao	2020	10.12122/j.issn.1673-4254.2020.01.20	A.1	-	-	-	-
34774656	Comparisons of vesicular monoamine transporter type 2 signals in Parkinson's disease and parkinsonism secondary to carbon monoxide poisoning	Hsiao IT, Chang YT, Weng YH, Hsu SW, Lin KJ, Lu CS, Chang CC.	Neurotoxicology	2022	10.1016/j.neuro.2021.11.004	A.2	-	-	-	-
35029300	Diffuse Lewy body disease presenting as Parkinson's disease with progressive aphasia	Koga S, Murakami A, Josephs KA, Dickson DW.	Neuropathology	2022	10.1111/neup.12780	A.3	-	-	-	-
33289195	Neuroimaging of Anxiety in Parkinson's Disease: A Systematic Review	Carey G, Görmezoğlu M, de Jong JJA, Hofman PAM, Backes WH, Dujardin K, Leentjens AFG.	Mov Disord	2021	10.1002/mds.28404	A.3	-	-	-	-
33682732	The α-Synuclein Origin and Connectome Model (SOC Model) of Parkinson's Disease: Explaining Motor Asymmetry, Non-Motor Phenotypes, and Cognitive Decline	Borghammer P.	J Parkinsons Dis	2021	10.3233/JPD-202481	A.3	-	-	-	-
34225960	Spatial topography of the basal forebrain cholinergic projections: Organization and vulnerability to degeneration	Schmitz TW, Zaborszky L.	Handb Clin Neurol	2021	10.1016/B978-0-12-819975-6.00008-X	A.3	-	-	-	-
34280319	Anxiety in Parkinson's Disease: A Systematic Review of Neuroimaging Studies	Perepezko K, Naaz F, Wagandt C, Dissanayaka NN, Mari Z, Nanavati J, Bakker A, Pontone GM.	J Neuropsychiatry Clin Neurosci	2021	10.1176/appi.neuropsych.20110272	A.3	-	-	-	-
32493457	The human olfactory system in two proteinopathies: Alzheimer's and Parkinson's diseases	Ubeda-Bañon I, Saiz-Sanchez D, Flores-Cuadrado A, Rioja-Corroto E, Gonzalez-Rodriguez M, Villar-Conde S, Astillero-Lopez V, Cabello-de la Rosa JP, Gallardo-Alcañiz MJ, Vaamonde-Gamo J, Relea-Calatayud F, Gonzalez-Lopez L, Mohedano-Moriano A, Rabano A, Martinez-Marcos A.	Transl Neurodegener	2020	10.1186/s40035-020-00200-7	A.3	-	-	-	-
32696495	Editorial for "Aberrant Hyperconnectivity of Amygdala-Accumbens-Pallidum Pathway Is Associated With Disorganized Nigrostriatal Pathway in Parkinson's Disease"	Milardi D.	J Magn Reson Imaging	2020	10.1002/jmri.27282	A.3	-	-	-	-
32927414	Incentive-driven decision-making networks in de novo and drug-treated Parkinson's disease patients with impulsive-compulsive behaviors: A systematic review of neuroimaging studies	Martini A, Tamburin S, Biundo R, Weis L, Antonini A, Pizzolo C, Leoni G, Chimenton S, Edelstyn NMJ.	Parkinsonism Relat Disord	2020	10.1016/j.parkreldis.2020.07.020	A.3	-	-	-	-
34715273	Non-motor connections of the pedunculopontine nucleus of the rat and human brain	Özkan M, Köse B, Algın O, Oğuz S, Erden ME, Çavdar S.	Neurosci Lett	2022	10.1016/j.neulet.2021.136308	B.1	-	-	-	-
35331168	Manual and automated analysis of atrophy patterns in dementia with Lewy bodies on MRI	Khadhraoui E, Müller SJ, Hansen N, Riedel CH, Langer P, Timäeus C, Wiltfang J, Bouter C, Lange C, Ernst M.	BMC Neurol	2022	10.1186/s12883-022-02642-0	B.1	-	-	-	-
32939741	The development of new method to differentiate between Dementia with Lewy bodies and Alzheimer's disease by cerebral perfusion SPECT-comparison to CIScore	Honda G, Nagamachi S, Nonokuma M, Takano K, Kuwabara Y, Yoshimitsu K, Iida H, Ogomori K, Kawasaki H, Tsuboi Y.	Jpn J Radiol	2021	10.1007/s11604-020-01041-0	B.1	-	-	-	-
32956556	Brain 5-HT1A Receptor Binding in Multiple System Atrophy: An [(18) F]-MPPF PET Study	Meyer M, Lamare F, Asselineau J, Foubert-Samier A, Mazère J, Zanotti-Fregonara P, Rizzo G, Delamarre A, Spampinato U, Rascol O, Pavy-Le Traon A, Tison F, Fernandez P, Sibon I, Meissner WG.	Mov Disord	2021	10.1002/mds.28295	B.1	-	-	-	-
32979238	Brain Structural Changes in Focal Dystonia-What About Task Specificity? A Multimodal MRI Study	Tomić A, Agosta F, Sarasso E, Svetel M, Kresojević N, Fontana A, Canu E, Petrović I, Kostić VS, Filippi M.	Mov Disord	2021	10.1002/mds.28304	B.1	-	-	-	-
33247623	Brain volumetric deficits in MAPT mutation carriers: a multisite study	Chu SA, Flagan TM, Staffaroni AM, Jiskoot LC, Deng J, Spina S, Zhang L, Sturm VE, Yokoyama JS, Seeley WW, Papma JM, Geschwind DH, Rosen HJ, Boeve BF, Boxer AL, Heuer HW, Forsberg LK, Brushaber DE, Grossman M, Coppola G, Dickerson BC, Bordelon YM, Faber K, Feldman HH, Fields JA, Fong JC, Foroud T, Gavrilova RH, Ghoshal N, Graff-Radford NR, Hsiung GR, Huey ED, Irwin DJ, Kantarci K, Kaufer DI, Karyd…	Ann Clin Transl Neurol	2021	10.1002/acn3.51249	B.1	-	-	-
33729738	Fatty acid amide hydrolase binding is inversely correlated with amygdalar functional connectivity: a combined positron emission tomography and magnetic resonance imaging study in healthy individuals	Green DGJ, Kim J, Kish SJ, Tyndale RF, Hill MN, Strafella AP, Tong J, McCluskey T, Westwood DJ, Houle S, Lobaugh NJ, Boileau I.	J Psychiatry Neurosci	2021	10.1503/jpn.200010	B.1	-	-	-	-
33881537	Principal Component Analysis of Striatal and Extrastriatal D2 Dopamine Receptor Positron Emission Tomography in Manganese-Exposed Workers	Criswell SR, Searles Nielsen S, Dlamini WW, Warden MN, Perlmutter JS, Sheppard L, Moerlein SM, Lenox-Krug J, Checkoway H, Racette BA.	Toxicol Sci	2021	10.1093/toxsci/kfab045	B.1	-	-	-	-
33899255	Reduced Synaptic Density in Patients with Lewy Body Dementia: An [(11) C]UCB-J PET Imaging Study	Andersen KB, Hansen AK, Damholdt MF, Horsager J, Skjaerbaek C, Gottrup H, Klit H, Schacht AC, Danielsen EH, Brooks DJ, Borghammer P.	Mov Disord	2021	10.1002/mds.28617	B.1	-	-	-	-
33960558	Altered basal forebrain BOLD signal variability at rest in posttraumatic stress disorder: A potential candidate vulnerability mechanism for neurodegeneration in PTSD	Olivé I, Makris N, Densmore M, McKinnon MC, Lanius RA.	Hum Brain Mapp	2021	10.1002/hbm.25454	B.1	-	-	-	-
34082117	Assessment of olfactory information in the human brain using 7-Tesla functional magnetic resonance imaging	Donoshita Y, Choi US, Ban H, Kida I.	Neuroimage	2021	10.1016/j.neuroimage.2021.118212	B.1	-	-	-	-
34247577	Association between the inability to identify particular odors and physical performance, cognitive function, and/or brain atrophy in community-dwelling older adults from the Fukuoka Island City study	Kose Y, Hatamoto Y, Takae R, Tomiga Y, Yasukata J, Komiyama T, Higaki Y.	BMC Geriatr	2021	10.1186/s12877-021-02363-y	B.1	-	-	-	-
34358242	Whole brain and deep gray matter structure segmentation: Quantitative comparison between MPRAGE and MP2RAGE sequences	Droby A, Thaler A, Giladi N, Hutchison RM, Mirelman A, Ben Bashat D, Artzi M.	PLoS One	2021	10.1371/journal.pone.0254597	B.1	-	-	-	-
34436517	Evaluation of the Neuroanatomical Basis of Olfactory Dysfunction in the General Population	Lu R, Aziz NA, Reuter M, Stöcker T, Breteler MMB.	JAMA Otolaryngol Head Neck Surg	2021	10.1001/jamaoto.2021.2026	B.1	-	-	-	-
34824352	Data-driven identification of diagnostically useful extrastriatal signal in dopamine transporter SPECT using explainable AI	Nazari M, Kluge A, Apostolova I, Klutmann S, Kimiaei S, Schroeder M, Buchert R.	Sci Rep	2021	10.1038/s41598-021-02385-x	B.1	-	-	-	-
31504849	Postmortem Dissections of Common Targets for Lesion and Deep Brain Stimulation Surgeries	Holanda VM, Okun MS, Middlebrooks EH, Gungor A, Barry ME, Forder J, Foote KD.	Neurosurgery	2020	10.1093/neuros/nyz318	B.1	-	-	-	-
31710146	Multimodal Magnetic Resonance Imaging Quantification of Brain Changes in Progressive Supranuclear Palsy	Pyatigorskaya N, Yahia-Cherif L, Gaurav R, Ewenczyk C, Gallea C, Valabregue R, Gargouri F, Magnin B, Degos B, Roze E, Bardinet E, Poupon C, Arnulf I, Vidailhet M, Lehericy S.	Mov Disord	2020	10.1002/mds.27877	B.1	-	-	-	-
31790878	Serotonergic deficits in dementia with Lewy bodies with concomitant Alzheimer's disease pathology: An (123)I-FP-CIT SPECT study	van der Zande JJ, Joling M, Happach IG, Vriend C, Scheltens P, Booij J, Lemstra AW.	Neuroimage Clin	2020	10.1016/j.nicl.2019.102062	B.1	-	-	-	-
32652635	Synaptic Loss in Primary Tauopathies Revealed by [(11) C]UCB-J Positron Emission Tomography	Holland N, Jones PS, Savulich G, Wiggins JK, Hong YT, Fryer TD, Manavaki R, Sephton SM, Boros I, Malpetti M, Hezemans FH, Aigbirhio FI, Coles JP, O'Brien J, Rowe JB.	Mov Disord	2020	10.1002/mds.28188	B.1	-	-	-	-
32698058	Extrastriatal (123)I-FP-CIT SPECT impairment in degenerative parkinsonisms	Nicastro N, Fleury V, Broc N, Burkhard PR, Garibotto V.	Parkinsonism Relat Disord	2020	10.1016/j.parkreldis.2020.07.008	B.1	-	-	-	-
30616869	Gray matter substrates of depressive and anxiety symptoms in idiopathic REM sleep behavior disorder	Bourgouin PA, Rahayel S, Gaubert M, Postuma RB, Montplaisir J, Carrier J, Monchi O, Pelletier A, Gagnon JF.	Parkinsonism Relat Disord	2019	10.1016/j.parkreldis.2018.12.020	B.1	-	-	-	-
30817852	Regional morphometric abnormalities and clinical relevance in Wilson's disease	Zou L, Song Y, Zhou X, Chu J, Tang X.	Mov Disord	2019	10.1002/mds.27641	B.1	-	-	-	-
30905401	Amygdala sign, a FDG-PET signature of dementia with Lewy Bodies	Pillai JA, Wu G, Tousi B, Larvie M, Léger GC, Leverenz JB.	Parkinsonism Relat Disord	2019	10.1016/j.parkreldis.2019.03.005	B.1	-	-	-	-
31177212	Clinical, Structural, and Neuropathological Features of Olfactory Dysfunction in Patients with Alzheimer's Disease	Lian TH, Zhu WL, Li SW, Liu YO, Guo P, Zuo LJ, Hu Y, Yu SY, Li LX, Jin Z, Yu QJ, Wang RD, Zhang W.	J Alzheimers Dis	2019	10.3233/JAD-181217	B.1	-	-	-	-
31361357	Insensitivity to loss predicts apathy in huntington's disease	McLauchlan DJ, Lancaster T, Craufurd D, Linden DEJ, Rosser AE.	Mov Disord	2019	10.1002/mds.27787	B.1	-	-	-	-
29085776	Impaired emotion processing in functional (psychogenic) tremor: A functional magnetic resonance imaging study	Espay AJ, Maloney T, Vannest J, Norris MM, Eliassen JC, Neefus E, Allendorfer JB, Lang AE, Szaflarski JP.	Neuroimage Clin	2018	10.1016/j.nicl.2017.10.020	B.1	-	-	-	-
29128164	Grey matter volume loss is associated with specific clinical motor signs in Huntington's disease	Coppen EM, Jacobs M, van den Berg-Huysmans AA, van der Grond J, Roos RAC.	Parkinsonism Relat Disord	2018	10.1016/j.parkreldis.2017.11.001	B.1	-	-	-	-
29214728	Disruption of network for visual perception of natural motion in primary dystonia	Fujita K, Sako W, Vo A, Bressman SB, Eidelberg D.	Hum Brain Mapp	2018	10.1002/hbm.23907	B.1	-	-	-	-
29676484	Structural and metabolic brain correlates of apathy in Huntington's disease	Martínez-Horta S, Perez-Perez J, Sampedro F, Pagonabarraga J, Horta-Barba A, Carceller-Sindreu M, Gomez-Anson B, Lozano-Martinez GA, Lopez-Mora DA, Camacho V, Fernández-León A, Carrió I, Kulisevsky J.	Mov Disord	2018	10.1002/mds.27395	B.1	-	-	-	-
30255936	Regional vesicular acetylcholine transporter distribution in human brain: A [(18) F]fluoroethoxybenzovesamicol positron emission tomography study	Albin RL, Bohnen NI, Muller MLTM, Dauer WT, Sarter M, Frey KA, Koeppe RA.	J Comp Neurol	2018	10.1002/cne.24541	B.1	-	-	-	-
33399945	Neuropathological consensus criteria for the evaluation of Lewy pathology in post-mortem brains: a multi-centre study	Attems J, Toledo JB, Walker L, Gelpi E, Gentleman S, Halliday G, Hortobagyi T, Jellinger K, Kovacs GG, Lee EB, Love S, McAleese KE, Nelson PT, Neumann M, Parkkinen L, Polvikoski T, Sikorska B, Smith C, Grinberg LT, Thal DR, Trojanowski JQ, McKeith IG.	Acta Neuropathol	2021	10.1007/s00401-020-02255-2	B.3	-	-	-
31243794	Delusions and visual hallucinations in a patient with Parkinson's disease with dementia showing pronounced Lewy body pathology in the nucleus basalis of Meynert	Sakai K, Ikeda T, Ishida C, Komai K, Yamada M.	Neuropathology	2019	10.1111/neup.12581	B.3	-	-	-	-
30536444	Multimodal magnetic resonance imaging investigation of basal forebrain damage and cognitive deficits in Parkinson's disease	Gargouri F, Gallea C, Mongin M, Pyatigorskaya N, Valabregue R, Ewenczyk C, Sarazin M, Yahia-Cherif L, Vidailhet M, Lehéricy S.	Mov Disord	2019	10.1002/mds.27561	B.4	-	-	-	-
30796577	Do multiple system atrophy and Parkinson's disease show distinct patterns of volumetric alterations across hippocampal subfields? An exploratory study	Wang N, Zhang L, Yang H, Luo X, Fan G.	Eur Radiol	2019	10.1007/s00330-019-06043-9	B.4	-	-	-	-
31163365	Mild cognitive impairment in Parkinson's disease is associated with decreased P300 amplitude and reduced putamen volume	Hünerli D, Emek-Savaş DD, Çavuşoğlu B, Dönmez Çolakoğlu B, Ada E, Yener GG.	Clin Neurophysiol	2019	10.1016/j.clinph.2019.04.314	B.4	-	-	-	-
29701787	Nucleus basalis of Meynert degeneration precedes and predicts cognitive impairment in Parkinson's disease	Schulz J, Pagano G, Fernández Bonfante JA, Wilson H, Politis M.	Brain	2018	10.1093/brain/awy072	B.4	-	-	-	-
30128274	Quantitative susceptibility mapping as an indicator of subcortical and limbic iron abnormality in Parkinson's disease with dementia	Li DTH, Hui ES, Chan Q, Yao N, Chua SE, McAlonan GM, Pang SYY, Ho SL, Mak HKF.	Neuroimage Clin	2018	10.1016/j.nicl.2018.07.028	B.4	-	-	-	-

## Sheet: Hippocampus
Hippocampus
PMID	Title	Authors	Journal/Book	Publication Year	DOI	Exclusion Criteria	Variable of Interest	Main Finding	Imaging Modality	Sample Size
34023405	Disrupted functional brain network topology in Parkinson's disease patients with freezing of gait	Li N, Suo X, Zhang J, Lei D, Wang L, Li J, Peng J, Duan L, Gong Q, Peng R.	Neurosci Lett	2021	10.1016/j.neulet.2021.135970	-	Alterations in the topological organization of whole-brain functional networks in PD patients with FOG.	Furthermore, the altered nodal centralities in the right hippocampus (HIP) were positively correlated with FOG severity.	fMRI	75 PD
33838547	Brain activity of the emotional circuit in Parkinson's disease patients with freezing of gait	Sarasso E, Agosta F, Piramide N, Canu E, Volontè MA, Filippi M.	Neuroimage Clin	2021	10.1016/j.nicl.2021.102649	-	Influence of emotional processes on freezing of gait	When PD-FoG patients observe a subject experiencing FoG, there is an increased activity of brain areas involved in self-reflection emotional processes and a reduced activity of areas related to motor programming, executive functions and cognitive empathy. Reduced recruitment of the hippocampus.	fMRI	24 PD, 18 HC
32540629	Altered subcortical emotional salience processing differentiates Parkinson's patients with and without psychotic symptoms	Knolle F, Garofalo S, Viviani R, Justicia A, Ermakova AO, Blank H, Williams GB, Arrondo G, Ramachandra P, Tudor-Sfetea C, Bunzeck N, Duezel E, Robbins TW, Barker RA, Murray GK.	Neuroimage Clin	2020	10.1016/j.nicl.2020.102277	-	Alterations in non-motivational salience in PD patients and possible linke to the development of psychotic symptoms.	PD patients with psychotic symptoms had enhanced brain responses in the striatum, dopaminergic midbrain, hippocampus and amygdala compared to patients without psychotic symptoms.	fMRI	37 PD, 19 HC
32798910	Dopamine agonist treatment increases sensitivity to gamble outcomes in the hippocampus in de novo Parkinson's disease	van der Vegt JPM, Hulme OJ, Madsen KH, Buhmann C, Bloem BR, Münchau A, Helmich RC, Siebner HR.	Neuroimage Clin	2020	10.1016/j.nicl.2020.102362	-	Mesolimbic and mesocortical responses to reward	Dopamine agonist therapy induced a stronger reward responsivity in the right hippocampus with higher doses being less effective.	fMRI	11 PD, 10 HC
33484978	Cognitive impairment in Parkinson's disease is associated with Default Mode Network subsystem connectivity and cerebrospinal fluid Aβ	Zarifkar P, Kim J, La C, Zhang K, YorkWilliams S, Levine TF, Tian L, Borghammer P, Poston KL.	Parkinsonism Relat Disord	2021	10.1016/j.parkreldis.2021.01.002	-	Biomarkers of cognitive impairment	A functionally distinct role of the hippocampal subsystem within the DMN resting state network, and intrinsic connectivity between the hippocampi is critically related to a broad range of cognitive functions in PD.	fMRI	50 PD, 19 HC
32926481	Motor Cerebellar Connectivity and Future Development of Freezing of Gait in De Novo Parkinson's Disease	Jung JH, Kim BH, Chung SJ, Yoo HS, Lee YH, Baik K, Ye BS, Sohn YH, Lee JM, Lee PH.	Mov Disord	2020	10.1002/mds.28243	-	Role of motor cerebellar connectivity in future development of freezing of gait	Connectivity between lobule VIIb and the right hippocampus, was inversely proportional to freezing of gait latency.	fMRI	87 PD, 27 HC
31869768	Functional connectivity markers of depression in advanced Parkinson's disease	Lin H, Cai X, Zhang D, Liu J, Na P, Li W.	Neuroimage Clin	2020	10.1016/j.nicl.2019.102130	-	Explore functional connectivity markers of depression	Six features were significantly relevant to classification. They were connectivity within posterior cingulate cortex, within insula, between posterior cingulate cortex and insula/hippocampus+amygdala, between insula and precuneus, and between superior parietal lobule and medial prefrontal cortex.	fMRI	156 PD, 45 HC
30816784	Memory impairment in Parkinson's disease: The retrieval versus associative deficit hypothesis revisited and reconciled	Bezdicek O, Ballarini T, Buschke H, Růžička F, Roth J, Albrecht F, Růžička E, Mueller K, Schroeter ML, Jech R.	Neuropsychology	2019	10.1037/neu0000503	-	Retrieval deficit and the associative deficit hypotheses of memory impairments	PD patients compared to controls did not show structural differences, although they had lower connectivity between the anterior hippocampi and the precuneus/superior parietal cortex. Worse performance in memory was associated with a more severe disruption of the hippocampal connectivity.	fMRI	34 PD, 31 HC
30653564	Central modulation of parasympathetic outflow is impaired in de novo Parkinson's disease patients	Tessa C, Toschi N, Orsolini S, Valenza G, Lucetti C, Barbieri R, Diciotti S.	PLoS One	2019	10.1371/journal.pone.0210324	-	Central autonomic network dysregulation in the early stages of Parkinson's disease	in HC brain activation related to the high-frequency component of the heart-rate-variability power spectrum was significantly less than in PD patients in the hippocampus. Results indicate that the complex central network which modulates parasympathetic outflow in the resting state is impaired in the early clinical stages of PD.	fMRI	14 PD, 14 HC
34750225	D(2)-Like Receptor Expression in the Hippocampus and Amygdala Informs Performance on the Stop-Signal Task in Parkinson's Disease	Mann LG, Hay KR, Song AK, Errington SP, Trujillo P, Zald DH, Yan Y, Kang H, Logan GD, Claassen DO.	J Neurosci	2021	10.1523/JNEUROSCI.0968-21.2021	-	Inhibitory control and brain regions that may participate	Negative relationship between D2-like binding in the mesial temporal region and top-signal reaction time (SSRT), with greater BPND associated with a faster SSRT. These discoveries indicate a novel role for mesolimbic dopamine in response inhibition, and advocate for limbic regulation of action control in this clinical population.	PET	17 PD
33899255	Reduced Synaptic Density in Patients with Lewy Body Dementia: An [(11) C]UCB-J PET Imaging Study	Andersen KB, Hansen AK, Damholdt MF, Horsager J, Skjaerbaek C, Gottrup H, Klit H, Schacht AC, Danielsen EH, Brooks DJ, Borghammer P.	Mov Disord	2021	10.1002/mds.28617	-	Density of synapses	DLB/PDD patients demonstrated reduced SUVR-1 values in SN and all cortical VOIs except for the hippocampus and amygdala.	PET	21 PD, 13 DLB, 15 HC
30230118	18F-FPEB PET/CT Shows mGluR5 Upregulation in Parkinson's Disease	Kang Y, Henchcliffe C, Verma A, Vallabhajosula S, He B, Kothari PJ, Pryor KO, Mozley PD.	J Neuroimaging	2019	10.1111/jon.12563	-	Explore relationships between dopamine and glutamate neurotransmitter systems	[18 F]FPEB BPND (glutamate) values were slightly more than 20% higher in PD than HVs in several mesocortical regions, including the hippocampus.	PET	9 PD, 8 HC
29476004	The Metabolic Pattern of Idiopathic REM Sleep Behavior Disorder Reflects Early-Stage Parkinson Disease	Meles SK, Renken RJ, Janzen A, Vadasz D, Pagani M, Arnaldi D, Morbelli S, Nobili F, Mayer G, Leenders KL, Oertel WH	J Nucl Med	2018	10.2967/jnumed.117.202242	-	Compare metabolic pattern of iRBD and PD	The iRBD-related pattern was characterized by relative hypermetabolism in the hippocampus	PET	38 PD, 44 HC
29541577	[(18)F]fallypride characterization of striatal and extrastriatal D(2/3) receptors in Parkinson's disease	Stark AJ, Smith CT, Petersen KJ, Trujillo P, van Wouwe NC, Donahue MJ, Kessler RM, Deutch AY, Zald DH, Claassen DO.	Neuroimage Clin	2018	10.1016/j.nicl.2018.02.010	-	Pattern of D2/3 receptor binding in both striatal and extrastriatal regions in PD	Reduced BPND was noted in the hippocampus of PD patients relative to HC subjects.	PET	35 PD, 31 HC
29946508	Investigation of serotonergic Parkinson's disease-related covariance pattern using [(11)C]-DASB/PET	Fu JF, Klyuzhin I, Liu S, Shahinfard E, Vafai N, McKenzie J, Neilson N, Mabrouk R, Sacheli MA, Wile D, McKeown MJ, Stoessl AJ, Sossi V.	Neuroimage Clin	2018	10.1016/j.nicl.2018.05.022	-	PD-related spatial covariance pattern for the serotonergic system	PD was found to be associated with a specific spatial covariance pattern, comprising relatively decreased DASB binding in the caudate, putamen and substantia nigra and relatively preserved binding in the hypothalamus and hippocampus	PET	15 PD, 9 HC
34724287	Effects of exergaming on hippocampal volume and brain-derived neurotrophic factor levels in Parkinson's disease	Schaeffer E, Roeben B, Granert O, Hanert A, Liepelt-Scarfone I, Leks E, Otterbein S, Saraykin P, Busch JH, Synofzik M, Stransky E, Bartsch T, Berg D.	Eur J Neurol	2022	10.1111/ene.15165	-	Exercise to enhance neuroplasticity in the hippocampus	Exergaming might be a suitable approach to induce hippocampal volume changes in PD patients.	sMRI	17 PD, 18 HC
34176042	Cholinergic basal forebrain and hippocampal structure influence visuospatial memory in Parkinson's disease	Berlot R, Pirtošek Z, Brezovar S, Koritnik B, Teipel SJ, Grothe MJ, Ray NJ.	Brain Imaging Behav	2022	10.1007/s11682-021-00481-0	-	Relationships between structure of the cholinergic basal forebrain, medial temporal lobe and cognition,	PD, visuospatial memory (but not verbal memory or executive function) was correlated with hippocampal volume. In addition, hippocampal volume was correlated with Ch1-2 in PD. The integrity of the cholinergic basal forebrain is associated with subregional hippocampal volume	sMRI	27 PD, 20 HC
34894605	Vividness of visual imagery questionnaire scores and their relationship to visual short-term memory performance	Tabi YA, Maio MR, Attaallah B, Dickson S, Drew D, Idris MI, Kienast A, Klar V, Nobis L, Plant O, Saleh Y, Sandhu TR, Slavkova E, Toniolo S, Zokaei N, Manohar SG, Husain M.	Cortex	2022	10.1016/j.cortex.2021.10.011	-	Relationship of visual imagery to STM and hippocampal and primary visual cortex volumes	Visual imagery was not significantly related to visual STM performance, either in healthy controls or Alzheimer's or Parkinson's disease	sMRI	19 PD, 19 HC
34808520	Distinct hippocampal subfield atrophy in Parkinson's disease regarding motor subtypes	Luo C, Gao Y, Hu N, Wei X, Xiao Y, Wang W, Lui S, Gong Q.	Parkinsonism Relat Disord	2021	10.1016/j.parkreldis.2021.11.011	-	Hippocampal subfield alterations in patients with PD based on their predominant symptoms.	Alterations in the hippocampal subfields of patients with PD differed based on their predominant symptoms.	sMRI	58 PD, 40 HC
33860863	Extra-basal ganglia iron content and non-motor symptoms in drug-naïve, early Parkinson's disease	Kim M, Yoo S, Kim D, Cho JW, Kim JS, Ahn JH, Mun JK, Choi I, Lee SK, Youn J.	Neurol Sci	2021	10.1007/s10072-021-05223-0	-	Basal ganglia and extra-basal ganglia system iron contents and their correlation with non-motor symptoms	Iron content in the extra-basal ganglia system was significantly correlated with non-motor symptoms, especially sleep problems and dysautonomia, even in early-stage PD.	sMRI	14 PD, 12 HC
34355455	Hippocampal volume is related to olfactory impairment in Parkinson's disease	Roh H, Kang J, Koh SB, Kim JH.	J Neuroimaging	2021	10.1111/jon.12911	-	Structural alterations of the hippocampus in PD patients with hyposmia	Atrophy of the bilateral hippocampus implies underlying problems in the central olfaction process in PD patients	sMRI	18 PD with hyposmia, 18 PD controls
33120076	Patterns of diffusion kurtosis changes in Parkinson's disease subtypes	Sejnoha Minsterova A, Klobusiakova P, Pies A, Galaz Z, Mekyska J, Novakova L, Nemcova Elfmarkova N, Rektorova I.	Parkinsonism Relat Disord	2020	10.1016/j.parkreldis.2020.10.032	-	Specific patterns of kurtosis changes in PD	Decrease of kurtosis parameters in MCI	sMRI	92 PD
32079673	Brain iron deposition is linked with cognitive severity in Parkinson's disease	Thomas GEC, Leyland LA, Schrag AE, Lees AJ, Acosta-Cabronero J, Weil RS.	J Neurol Neurosurg Psychiatry	2020	10.1136/jnnp-2019-322042	-	QSM to detect changes related to cognitive change in PD.	QSM increases covarying, with lower MoCA scores in the hippocampus and thalamus	sMRI	100 PD, 37 HC
31758820	Texture features of magnetic resonance images: A marker of slight cognitive deficits in Parkinson's disease	Betrouni N, Lopes R, Defebvre L, Leentjens AFG, Dujardin K.	Mov Disord	2020	10.1002/mds.27931	-	Imaging markers of early cognitive symptoms	Texture analysis showed significant between-group (3 groups according to their cognitive status) differences for 2 features-skewness and entropy in the hippocampus, the thalamus, and the amygdala-and the volume analysis revealed no between-group difference. These features were significantly correlated with cognitive performance.	sMRI	102 PD, 17 HC
32805678	Progressive brain atrophy and clinical evolution in Parkinson's disease	Filippi M, Sarasso E, Piramide N, Stojkovic T, Stankovic I, Basaia S, Fontana A, Tomic A, Markovic V, Stefanova E, Kostic VS, Agosta F.	Neuroimage Clin	2020	10.1016/j.nicl.2020.102374	-	Pattern of progressive brain atrophy in PD	Mild-diffuse PD = being older and having more severe non-motor and cognitive symptoms. Over time, mild-diffuse PD patients had the greatest brain atrophy accumulation in the cortex and the left hippocampus.	sMRI	154 PD, 60 HC
30155787	Smaller subcortical volume in Parkinson patients with rapid eye movement sleep behavior disorder	Kamps S, van den Heuvel OA, van der Werf YD, Berendse HW, Weintraub D, Vriend C.	Brain Imaging Behav	2019	10.1007/s11682-018-9939-4	-	Differences in brain structure of RBD+ and RBD-	Presence of RBD and severity of RBD symptoms in PD are associated with smaller volumes of the putamen, thalamus and hippocampus.	sMRI	235 PD
30796577	Do multiple system atrophy and Parkinson's disease show distinct patterns of volumetric alterations across hippocampal subfields? An exploratory study	Wang N, Zhang L, Yang H, Luo X, Fan G.	Eur Radiol	2019	10.1007/s00330-019-06043-9	-	Volumetric alterations of hippocampal subfields and contribution to mild cognitive impairment	Volume of the hippocampal fissure was enlarged in PD-MCI patients.	sMRI	26 PD, 30 HC
31163365	Mild cognitive impairment in Parkinson's disease is associated with decreased P300 amplitude and reduced putamen volume	Hünerli D, Emek-Savaş DD, Çavuşoğlu B, Dönmez Çolakoğlu B, Ada E, Yener GG.	Clin Neurophysiol	2019	10.1016/j.clinph.2019.04.314	-	Functional and structural brain alterations	No volumetric differences in hippocampus	sMRI	44 PD
30854555	Brain atrophy in Parkinson's disease with polysomnography-confirmed REM sleep behavior disorder	Rahayel S, Gaubert M, Postuma RB, Montplaisir J, Carrier J, Monchi O, Rémillard-Pelchat D, Bourgouin PA, Panisset M, Chouinard S, Joubert S, Gagnon JF.	Sleep	2019	10.1093/sleep/zsz062	-	Cortical and subcortical brain alterations in people with RBD	Shape contraction was found in the basal ganglia and hippocampus	sMRI	30 PD, 41 HC
30683708	Hippocampal subfield atrophy of CA1 and subicular structures predict progression to dementia in idiopathic Parkinson's disease	Low A, Foo H, Yong TT, Tan LCS, Kandiah N.	J Neurol Neurosurg Psychiatry	2019	10.1136/jnnp-2018-319592	-	Progression to mild cognitive impairment in Parkinson's disease	Smaller baseline global hippocampal volume was observed in participants who went on to develop dementia, and predicted PDD conversion. Those who progressed to PDD saw greater decline in global hippocampal volume.	sMRI	73 PD
30739076	Multimodal MRI evaluation of parkinsonian limbic pathologies	Wang EW, Du G, Lewis MM, Lee EY, De Jesus S, Kanekar S, Kong L, Huang X.	Neurobiol Aging	2019	10.1016/j.neurobiolaging.2019.01.004	-	MRI changes in nonmotor-related limbic structures	Among parkinsonian subjects, amygdala and hippocampus MD associated positively with Unified Parkinson's Disease Rating Scale nonmotor and activities of daily living scores (p's ≤ 0.005).	sMRI	35 PD, 37 HC
30682518	Cortical thinning across Parkinson's disease stages and clinical correlates	Wilson H, Niccolini F, Pellicano C, Politis M.	J Neurol Sci	2019	10.1016/j.jns.2019.01.020	-	Cortical thinning and subcortical atrophy occurring in Parkinson's disease	Subcortical volume loss was detected in the hippocampus in moderate PD. Increasing disease duration and motor severity scores, correlated with subcortical volumetric loss in the hippocampus. Lower global cognitive status correlated with volumetric loss in the hippocampus	sMRI	80 PD, 30 HC
31524178	Regional Structural Hippocampal Differences Between Dementia with Lewy Bodies and Parkinson's Disease	de Schipper LJ, Hafkemeijer A, van der Grond J, Marinus J, Henselmans JML, van Hilten JJ.	J Parkinsons Dis	2019	10.3233/JPD-191600	-	Brain abnormalities that might differentiate PD and DLB	DLB patients showed atrophy of the hippocampus compared to PD patients.	sMRI	62 PD, 14 DLB
31054380	Hippocampal CA1 subfield predicts episodic memory impairment in Parkinson's disease	La C, Linortner P, Bernstein JD, Ua Cruadhlaoich MAI, Fenesy M, Deutsch GK, Rutt BK, Tian L, Wagner AD, Zeineh M, Kerchner GA, Poston KL.	Neuroimage Clin	2019	10.1016/j.nicl.2019.101824	-	Hippocampal subfields. Determine if these measures predict episodic memory impairment in PD during life.	Hippocampal CA1-SP subfield thickness estimated on 7-Tesla MRI scans was the best predictor of episodic memory impairment	sMRI	29 PD, 8 HC
29846835	Cerebral Imaging Markers of GBA and LRRK2 Related Parkinson's Disease and Their First-Degree Unaffected Relatives	Thaler A, Kliper E, Maidan I, Herman T, Rosenberg-Katz K, Bregman N, Gurevich T, Shiner T, Hausdorff JM, Orr-Urtreger A, Giladi N, Mirelman A.	Brain Topogr	2018	10.1007/s10548-018-0653-8	-	Cortical thickness and subcortical volumes of PD patients and healthy controls carriers of the G2019S mutation in the LRRK2 gene and the common GBA mutations,	Lower volumes among patients with PD compared to unaffected participants were detected in bilateral hippocampus	sMRI	57 PD
29858658	Hippocampal subfield atrophy in patients with Parkinson's disease and psychosis	Lenka A, Ingalhalikar M, Shah A, Saini J, Arumugham SS, Hegde S, George L, Reddy V, Reddy YCJ, Yadav R, Pal PK.	J Neural Transm (Vienna)	2018	10.1007/s00702-018-1891-3	-	Role of hippocampus in psychosis	Our findings indicate a higher degeneration of specific hippocampal subfields in PD-P compared to controls and a trend of higher volume of hippocampal fissures in PD-P group than in PD-NP.	sMRI	93 PD, 48 HC
30128274	Quantitative susceptibility mapping as an indicator of subcortical and limbic iron abnormality in Parkinson's disease with dementia	Li DTH, Hui ES, Chan Q, Yao N, Chua SE, McAlonan GM, Pang SYY, Ho SL, Mak HKF.	Neuroimage Clin	2018	10.1016/j.nicl.2018.07.028	-	Iron level of different subcortical and limbic structures of Parkinson's disease (PD) patients with and without dementia	Higher magnetic susceptibility in PDD patients.	sMRI	41 PD, 27 HC
29729620	Volumetric brain analysis as a predictor of a worse cognitive outcome in Parkinson's disease	Vasconcellos LF, Pereira JS, Adachi M, Greca D, Cruz M, Malak AL, Charchat-Fichman H.	J Psychiatr Res	2018	10.1016/j.jpsychires.2018.04.016	-	Clinical, neuropsychological and FreeSurfer variables that may be related to worse cognitive outcome:	Reduction (unilateral or bilateral) in the volume of hippocampus in the PD group	sMRI	96 PD
29925331	Brain MRI morphometric analysis in Parkinson's disease patients with sleep disturbances	Radziunas A, Deltuva VP, Tamasauskas A, Gleizniene R, Pranckeviciene A, Petrikonis K, Bunevicius A.	BMC Neurol	2018	10.1186/s12883-018-1092-6	-	Association of cortical thickness, cortical and subcortical volume with sleep disturbances in PD patients.	PD patients when compared to controls has smaller volumes of hippocampus	sMRI	28 PD, 28 HC
29616302	Alterations in white matter network topology contribute to freezing of gait in Parkinson's disease	Hall JM, Shine JM, Ehgoetz Martens KA, Gilat M, Broadhouse KM, Szeto JYY, Walton CC, Moustafa AA, Lewis SJG.	J Neurol	2018	10.1007/s00415-018-8846-3	-	White matter connectome in PD freezers and PD non-freezers.	Compared to non-freezers, freezers demonstrated lower participation coefficients in the hippocampus	sMRI	26 PD-Freezers, 24 PD-Non-Freezers
29374792	Association of grey matter changes with stability and flexibility of prediction in akinetic-rigid Parkinson's disease	Trempler I, Binder E, El-Sourani N, Schiffler P, Tenberge JG, Schiffer AM, Fink GR, Schubotz RI.	Brain Struct Funct	2018	10.1007/s00429-018-1616-2	-	Akinetic-rigid PD patients dealing with relevant (requiring flexibility) or irrelevant (requiring stability) prediction errors.	Flexible updating due to relevant prediction errors was also affected in patients compared with controls and associated with right hippocampus volume	sMRI	21 PD, 21 HC
29701787	Nucleus basalis of Meynert degeneration precedes and predicts cognitive impairment in Parkinson's disease	Schulz J, Pagano G, Fernández Bonfante JA, Wilson H, Politis M.	Brain	2018	10.1093/brain/awy072	-	Changes in the cholinergic system nuclei and associated limbic pathways and cognitive impairment	Structural and microstructural alterations in entorhinal cortex, amygdala, hippocampus, insula, and thalamus were not predictive for developing cognitive impairment in Parkinson's disease.	sMRI	304 PD, and 167 HC
29275185	Characteristics of gray matter morphological change in Parkinson's disease patients with semantic abstract reasoning deficits	Wang L, Nie K, Zhao X, Feng S, Xie S, He X, Ma G, Wang L, Huang Z, Huang B, Zhang Y, Wang L.	Neurosci Lett	2018	10.1016/j.neulet.2017.12.047	-	Difficulty in semantic abstract reasoning and the associated pattern of gray matter morphological changes	Atrophy of the bilateral hippocampi was observed, but only the right hippocampus volume was positively correlated with the Similarities scores of the PDSI group.	sMRI	86 PD, 30HC
28691530	Depressive symptoms in Parkinson's disease are related to decreased left hippocampal volume: correlation with the 15-item shortened version of the Geriatric Depression Scale	Goto M, Kamagata K, Hatano T, Hattori N, Abe O, Aoki S, Hori M, Gomi T.	Acta Radiol	2018	10.1177/0284185117719100	-	Geriatric Depression Scale (GDS-15) and gray matter volume in PD.	Negative correlation between GDS-15 score and left hippocampal volume	sMRI	46 PD
29292073	Relationship between Hippocampal Subfields and Category Cued Recall in AD and PDD: A Multimodal MRI Study	Novellino F, Vasta R, Sarica A, Chiriaco C, Salsone M, Morelli M, Arabia G, Saccà V, Nicoletti G, Quattrone A.	Neuroscience	2018	10.1016/j.neuroscience.2017.12.028	-	Damage of specific subfields within the hippocampu	PDD displayed a volume loss more evident in the CA2-3 and presubiculum subfields.	sMRI	18 PD, 17 HC
35082285	Mapping brain structural differences and neuroreceptor correlates in Parkinson's disease visual hallucinations	Vignando M, Ffytche D, Lewis SJG, Lee PH, Chung SJ, Weil RS, Hu MT, Mackay CE, Griffanti L, Pins D, Dujardin K, Jardri R, Taylor JP, Firbank M, McAlonan G, Mak HKF, Ho SL, Mehta MA.	Nat Commun	2022	10.1038/s41467-022-28087-0	-	Identify cortical regions and networks involved in VH and their relation to receptor binding.	Differences of morphometrics analysed show a wider cortical involvement underlying VH than previously recognised, including primary visual cortex and surrounding regions, and the hippocampus, independent of its role in cognitive decline.	sMRI	493 PD
34348192	Olfaction, cholinergic basal forebrain degeneration, and cognition in early Parkinson disease	Barrett MJ, Murphy JM, Zhang J, Blair JC, Flanigan JL, Nawaz H, Dalrymple WA, Sperling SA, Patrie J, Druzgal TJ.	Parkinsonism Relat Disord	2021	10.1016/j.parkreldis.2021.07.024	-	Relationship between olfaction, longitudinal change in cholinergic basal forebrain nuclei and their target regions, and cognition in early PD.	Impaired olfaction is associated with degeneration of the cholinergic basal forebrain and bilateral cortex, amygdala, and hippocampus in PD.	sMRI	97 PD
34045303	Linking Stage-Specific Plasma Biomarkers to Gray Matter Atrophy in Parkinson Disease	Lin WC, Lee PL, Lu CH, Lin CP, Chou KH.	AJNR Am J Neuroradiol	2021	10.3174/ajnr.A7171	-	Associations of proteinopathy and inflammation markers with changes in gray matter volume that accompany Parkinson disease progression.	atrophy patterns: control > PD: left hippocampus. control > early-stage Parkinson disease > late-stage Parkinson disease: parahippocampal	sMRI	42 PD, 27 HC
34144230	In vivo cholinergic basal forebrain degeneration and cognition in Parkinson's disease: Imaging results from the COPPADIS study	Grothe MJ, Labrador-Espinosa MA, Jesús S, Macías-García D, Adarmes-Gómez A, Carrillo F, Camacho EI, Franco-Rosado P, Lora FR, Martín-Rodríguez JF, Barberá MA, Pastor P, Arroyo SE, Vila BS, Foraster AC, Martínez JR, Padilla FC, Morlans MP, Aramburu IG, Ceberio JI, Vara JH, de Fábregues-Boixar O, de Deus Fonticoba T, Pascual-Sedano B	Parkinsonism Relat Disord	2021	10.1016/j.parkreldis.2021.05.027	-	Associations between cholinergic basal forebrain integrity and cognition	Hippocampal volume was not associated with cognition in PD, but there was a significant association for hippocampal MD	sMRI	180 PD, 45 HC
33219138	Association of Hippocampal Subfields, CSF Biomarkers, and Cognition in Patients With Parkinson Disease Without Dementia	Becker S, Granert O, Timmers M, Pilotto A, Van Nueten L, Roeben B, Salvadore G, Galpern WR, Streffer J, Scheffler K, Maetzler W, Berg D, Liepelt-Scarfone I.	Neurology	2021	10.1212/WNL.0000000000011224	-	Whether hippocampal volume loss is primarily associated with cognitive status	Cognitive status, but not CSF Aβ42, predicted hippocampal volumes.	sMRI	45 PD
33441662	The corticolimbic structural covariance network as an early predictive biosignature for cognitive impairment in Parkinson's disease	Chen YS, Chen HL, Lu CH, Lee CY, Chou KH, Chen MH, Yu CC, Lai YR, Chiang PL, Lin WC.	Sci Rep	2021	10.1038/s41598-020-79403-x	-	Correlations between structural covariance networks and cognitive impairment	Cognitive impairment in PD is associated with degeneration of the amygdala/hippocampus SCN	sMRI	101 PD, 58 HC
33216042	Statistically Defined Parkinson's Disease Executive and Memory Cognitive Phenotypes: Demographic, Behavioral, and Structural Neuroimaging Comparisons	Crowley SJ, Banan G, Amin M, Tanner JJ, Hizel L, Nguyen P, Brumback B, Rodriguez K, McFarland N, Bowers D, Ding M, Mareci TA, Price CC.	J Parkinsons Dis	2021	10.3233/JPD-202166	-	PD executive and memory phenotypes	"PD Memory" showed bilaterally reduced entorhinal-hippocampal connections. PD "Cognitively Well" showed only reduced putamen volume and right entorhinal cortex to hippocampi connections relative to non-PD peers.	sMRI	116 PD, 62 HC
32886420	Tracking Cortical Changes Throughout Cognitive Decline in Parkinson's Disease	Filippi M, Canu E, Donzuso G, Stojkovic T, Basaia S, Stankovic I, Tomic A, Markovic V, Petrovic I, Stefanova E, Kostic VS, Agosta F.	Mov Disord	2020	10.1002/mds.28228	-	Progressive cortical thinning and volume loss in Parkinson's disease	Parkinson's disease with conversion to dementia showing unique progression of right thalamic and hippocampal volume loss.	sMRI	112 PD, 38 HC
32980872	Sex effects on brain structure in de novo Parkinson's disease: a multimodal neuroimaging study	Tremblay C, Abbasi N, Zeighami Y, Yau Y, Dadar M, Rahayel S, Dagher A.	Brain	2020	10.1093/brain/awaa234	-	Structural brain differences between sexes in Parkinson's disease	Local efficiency of white matter connectivity showed greater disruption in males in multiple regions such as basal ganglia, hippocampus, amygdala and thalamus.	sMRI	232 PD, 117 HC
32890281	Blood pressure lability is associated with subcortical atrophy in early Parkinson's disease	Yoo SW, Yun E, Bang M, Yoon U, Yoo JY, Lee KS, Shin NY, Kim JS.	J Hypertens	2020	10.1097/HJH.0000000000002505	-	Associations between BP lability and subcortical deep gray matter structures	Nocturnal BP variability was inversely associated with thalamus, hippocampus, and globus pallidus volumes.	sMRI	98 PD
30206799	Patterns of Grey Matter Atrophy at Different Stages of Parkinson's and Alzheimer's Diseases and Relation to Cognition	Kunst J, Marecek R, Klobusiakova P, Balazova Z, Anderkova L, Nemcova-Elfmarkova N, Rektorova I.	Brain Topogr	2019	10.1007/s10548-018-0675-2	-	Compare structural changes in groups with mild cognitive impairment caused by different pathologies (AD, PD).	No difference	sMRI	27 PD, 58 HC
33364423	Differential Changes in Arteriolar Cerebral Blood Volume between Parkinson's Disease Patients with Normal and Impaired Cognition and Mild Cognitive Impairment (MCI) Patients without Movement Disorder - An Exploratory Study	Paez AG, Gu C, Rajan S, Miao X, Cao D, Kamath V, Bakker A, Unschuld PG, Pantelyat AY, Rosenthal LS, Hua J.	Tomography	2020	10.18383/j.tom.2020.00033	-	Arteriolar-cerebral-blood-volume in various brain regions in PD and MCI	In MCI-patients-without-movement-disorder, CBVa was significantly increased in the caudate, putamen, hippocampus and lingual gyrus compared to controls.	sMRI, fMRI	16 PD, 7 HC
32279019	Mild behavioral impairment in Parkinson's disease is associated with altered corticostriatal connectivity	Lang S, Yoon EJ, Kibreab M, Kathol I, Cheetham J, Hammer T, Sarna J, Ismail Z, Monchi O.	Neuroimage Clin	2020	10.1016/j.nicl.2020.102252	-	Relationship between mild behavioral impairment and corticostriatal connectivity in PD patients	Higher MBI-C scores were also related to decreased connectivity of the right caudate head with the anterior cingulate cortex, precuneus, and left supramarginal gyrus, as well as increased connectivity to the left hippocampus and right cerebellar hemisphere.	sMRI, fMRI	74 PD
29971686	Brain degeneration in Parkinson's disease patients with cognitive decline: a coordinate-based meta-analysis	Mihaescu AS, Masellis M, Graff-Guerrero A, Kim J, Criaud M, Cho SS, Ghadery C, Valli M, Strafella AP.	Brain Imaging Behav	2019	10.1007/s11682-018-9922-0	-	Brain degeneration	In PDD patients, the bilateral insula and right hippocampus were found as regions of structural atrophy.	sMRI, fMRI	405 PD-MCI, 559 PD-CU, 178 PDD, 278 PD-ND patients
30565368	Clinical relevance of amnestic versus non-amnestic mild cognitive impairment subtyping in Parkinson's disease	Chung SJ, Park YH, Yun HJ, Kwon H, Yoo HS, Sohn YH, Lee JM, Lee PH.	Eur J Neurol	2019	10.1111/ene.13886	-	Subtyping of amnestic and non-amnestic mild cognitive impairment PD	PD-aMCI vs. PD-anMCI: No significant differences in cortical thickness, hippocampal volume and white matter integrity between the two groups, although the PD-aMCI group exhibited more cortical thinning and hippocampal atrophy relative to the control group.	sMRI, fMRI	100 PD, 30 HC
30536444	Multimodal magnetic resonance imaging investigation of basal forebrain damage and cognitive deficits in Parkinson's disease	Gargouri F, Gallea C, Mongin M, Pyatigorskaya N, Valabregue R, Ewenczyk C, Sarazin M, Yahia-Cherif L, Vidailhet M, Lehéricy S.	Mov Disord	2019	10.1002/mds.27561	-	Changes in basal forebrain and their role in cognitive deficits in PD.	Reduction in functional connectivity between basal forebrain Ch1-2 and the bilateral hippocampi.	sMRI, fMRI	52 PD, 25 HC
31894419	Neural and dopaminergic correlates of fatigue in Parkinson's disease	Kang SY, Bang M, Hong JY, Oh J, Kim JS, Han YM, Chang SK, Lee SA, Yoon U, Shin NY.	J Neural Transm (Vienna)	2020	10.1007/s00702-019-02130-9	-	Brain areas related to fatigue	Our data did not show any significant difference in gray matter volume between PD without fatigue and with fatigue	sMRI, PET	32 PD
30824285	The role of phosphodiesterase 4 in excessive daytime sleepiness in Parkinson's disease	Wilson H, Pagano G, Niccolini F, Muhlert N, Mehta MA, Searle G, Gunn RN, Rabiner EA, Foltynie T, Politis M.	Parkinsonism Relat Disord	2020	10.1016/j.parkreldis.2019.02.027	-	Association between PDE4 expression and excessive daytime sleepiness in Parkinson's disease	PD patients with EDS showed significantly increased [11C]rolipram volume of distribution in the hippocampus compared to patients without EDS.	sMRI, PET	12 PD, 6 HC
31504212	Imidazoline 2 binding sites reflecting astroglia pathology in Parkinson's disease: an in vivo11C-BU99008 PET study	Wilson H, Dervenoulas G, Pagano G, Tyacke RJ, Polychronis S, Myers J, Gunn RN, Rabiner EA, Nutt D, Politis M.	Brain	2019	10.1093/brain/awz260	-	Role of astroglia activation	No differences in subcortical volumes were observed in basal ganglia regions or the hippocampus	sMRI, PET	22 PD, 14 HC
31229470	Serotonergic pathology and disease burden in the premotor and motor phase of A53T α-synuclein parkinsonism: a cross-sectional study	Wilson H, Dervenoulas G, Pagano G, Koros C, Yousaf T, Picillo M, Polychronis S, Simitsi A, Giordano B, Chappell Z, Corcoran B, Stamelou M, Gunn RN, Pellecchia MT, Rabiner EA, Barone P, Stefanis L, Politis M.	Lancet Neurol	2019	10.1016/S1474-4422(19)30140-1	-	A53T SNCA mutation might show abnormalities in the serotonergic neurotransmitter system before the diagnosis of Parkinson's disease	A53T SNCA carriers with Parkinson's disease, loss of [11C]DASB non-displaceable binding potential extended to the hippocampus	sMRI, PET, SPECT	25 PD, 40 PD, 25 HC
32344372	Processing speed is related to striatal dopamine transporter availability in Parkinson's disease	Vriend C, van Balkom TD, van Druningen C, Klein M, van der Werf YD, Berendse HW, van den Heuvel OA.	Neuroimage Clin	2020	10.1016/j.nicl.2020.102257	-	Role of the integrity of the dopaminergic and serotonergic system in cognitive functioning in early-stage PD.	There were no associations between cognitive performance and SERT availability in the thalamus or hippocampus.	SPECT	129 PD
30884365	Striatal DAT and extrastriatal SERT binding in early-stage Parkinson's disease and dementia with Lewy bodies, compared with healthy controls: An (123)I-FP-CIT SPECT study	Joling M, Vriend C, Raijmakers PGHM, van der Zande JJ, Lemstra AW, Berendse HW, Booij J, van den Heuvel OA.	Neuroimage Clin	2019	10.1016/j.nicl.2019.101755	-	Dopaminergic and serotonergic loss	Did not find significant differences in 123I-FP-CIT binding ratios in the bilateral thalamus or hippocampus of both PD and DLB compared with the healthy controls.	SPECT	16 PD, 16 HC
30220149	[Statistical parametric mapping analysis of (18)F-FDG PET in Parkinson's disease with mild cognitive impairment]	Chu JS, Liu TH, Zang YZ, Wang KL, Ma HZ, Han CL, Zhao XB, Liu YP, Xia XT, Meng FG.	Zhonghua Yi Xue Za Zhi	2018	10.3760/cma.j.issn.0376-2491.2018.33.004	A.1	-	-	-	-
34774656	Comparisons of vesicular monoamine transporter type 2 signals in Parkinson's disease and parkinsonism secondary to carbon monoxide poisoning	Hsiao IT, Chang YT, Weng YH, Hsu SW, Lin KJ, Lu CS, Chang CC.	Neurotoxicology	2022	10.1016/j.neuro.2021.11.004	A.2	-	-	-	-
34628195	Normal cognition in Parkinson's disease may involve hippocampal cholinergic compensation: An exploratory PET imaging study with [(18)F]-FEOBV	Legault-Denis C, Aghourian M, Soucy JP, Rosa-Neto P, Dagher A, Aumont E, Wickens R, Bedard MA.	Parkinsonism Relat Disord	2021	10.1016/j.parkreldis.2021.09.018	A.2	-	-	-	-
33582389	(18)F-Labelled pyrrolopyrimidines reveal brain leucine-rich repeat kinase 2 expression implicated in Parkinson's disease	Chen X, Zhang Q, Zhang Y, Fang J, Jiang D, Mou Z, Liu H, Su R, Wang C, He F, Chen X, Xie F, Pan X, Li Z.	Eur J Med Chem	2021	10.1016/j.ejmech.2021.113245	A.2	-	-	-	-
33217504	Aberrant voxel-based degree centrality in Parkinson's disease patients with mild cognitive impairment	Li MG, Bian XB, Zhang J, Wang ZF, Ma L.	Neurosci Lett	2021	10.1016/j.neulet.2020.135507	A.2	-	-	-	-
32147244	Long-standing multiple sclerosis neurodegeneration: volumetric magnetic resonance imaging comparison to Parkinson's disease, mild cognitive impairment, Alzheimer's disease, and elderly healthy controls	Jakimovski D, Bergsland N, Dwyer MG, Hagemeier J, Ramasamy DP, Szigeti K, Guttuso T, Lichter D, Hojnacki D, Weinstock-Guttman B, Benedict RHB, Zivadinov R.	Neurobiol Aging	2020	10.1016/j.neurobiolaging.2020.02.002	A.2	-	-	-	-
34843019	A heterozygous de novo PSEN1 mutation in a patient with early-onset parkinsonism	Chen Y, Liu P, Xie F, Wang B, Lin Z, Luo W.	Neurol Sci	2022	10.1007/s10072-021-05726-w	A.3	-	-	-	-
34075634	Hippocampal correlates of episodic memory in Parkinson's disease: A systematic review of magnetic resonance imaging studies	Pourzinal D, Yang JHJ, Bakker A, McMahon KL, Byrne GJ, Pontone GM, Mari Z, Dissanayaka NN.	J Neurosci Res	2021	10.1002/jnr.24863	A.3	-	-	-	-
32378035	Progression of grey and white matter brain damage in Parkinson's disease: a critical review of structural MRI literature	Sarasso E, Agosta F, Piramide N, Filippi M.	J Neurol	2021	10.1007/s00415-020-09863-8	A.3	-	-	-	-
33289195	Neuroimaging of Anxiety in Parkinson's Disease: A Systematic Review	Carey G, Görmezoğlu M, de Jong JJA, Hofman PAM, Backes WH, Dujardin K, Leentjens AFG.	Mov Disord	2021	10.1002/mds.28404	A.3	-	-	-	-
33171430	Pathological findings in a patient with alpha-synuclein p.A53T and familial Parkinson's disease	Nishioka K, Hashizume Y, Takanashi M, Daida K, Li Y, Yoshino H, Tambasco N, Prontera P, Hattori Y, Ueda A, Watanabe H, Hattori N.	Parkinsonism Relat Disord	2020	10.1016/j.parkreldis.2020.11.001	A.3	-	-	-	-
31720859	Gray Matter Changes in Parkinson's and Alzheimer's Disease and Relation to Cognition	Krajcovicova L, Klobusiakova P, Rektorova I.	Curr Neurol Neurosci Rep	2019	10.1007/s11910-019-1006-z	A.3	-	-	-	-
30654156	Deep Brain Stimulation for Memory Modulation: A New Frontier	Khan IS, D'Agostino EN, Calnan DR, Lee JE, Aronson JP.	World Neurosurg	2019	10.1016/j.wneu.2018.12.184	A.3	-	-	-	-
35331168	Manual and automated analysis of atrophy patterns in dementia with Lewy bodies on MRI	Khadhraoui E, Müller SJ, Hansen N, Riedel CH, Langer P, Timäeus C, Wiltfang J, Bouter C, Lange C, Ernst M.	BMC Neurol	2022	10.1186/s12883-022-02642-0	B.1	-	-	-	-
34772450	In vivo human molecular neuroimaging of dopaminergic vulnerability along the Alzheimer's disease phases	Sala A, Caminiti SP, Presotto L, Pilotto A, Liguori C, Chiaravalloti A, Garibotto V, Frisoni GB, D'Amelio M, Paghera B, Schillaci O, Mercuri N, Padovani A, Perani D.	Alzheimers Res Ther	2021	10.1186/s13195-021-00925-1	B.1	-	-	-	-
34399286	PET Imaging of brain muscarinic receptors with (18)F-Fluorobenzyl-Dexetimide: A first in human study	Rowe CC, Krishnadas N, Ackermann U, Doré V, Goh RYW, Guzman R, Chong L, Bozinovski S, Mulligan R, Kanaan R, Dean B, Villemagne VL.	Psychiatry Res Neuroimaging	2021	10.1016/j.pscychresns.2021.111354	B.1	-	-	-	-
34436517	Evaluation of the Neuroanatomical Basis of Olfactory Dysfunction in the General Population	Lu R, Aziz NA, Reuter M, Stöcker T, Breteler MMB.	JAMA Otolaryngol Head Neck Surg	2021	10.1001/jamaoto.2021.2026	B.1	-	-	-	-
34358242	Whole brain and deep gray matter structure segmentation: Quantitative comparison between MPRAGE and MP2RAGE sequences	Droby A, Thaler A, Giladi N, Hutchison RM, Mirelman A, Ben Bashat D, Artzi M.	PLoS One	2021	10.1371/journal.pone.0254597	B.1	-	-	-	-
34311631	The APOE ε4 variant and hippocampal atrophy in Alzheimer's disease and Lewy body dementia: a systematic review of magnetic resonance imaging studies and therapeutic relevance	Saeed U, Desmarais P, Masellis M.	Expert Rev Neurother	2021	10.1080/14737175.2021.1956904	B.1	-	-	-	-
33969597	TREM2 variants as a possible cause of frontotemporal dementia with distinct neuroimaging features	Samanci B, Bilgiç B, Gelişin Ö, Tepgeç F, Guven G, Tüfekçioğlu Z, Alaylıoğlu M, Hanagasi HA, Gürvit H, Guerreiro R, Hardy J, Emre M.	Eur J Neurol	2021	10.1111/ene.14908	B.1	-	-	-	-
34289895	Downstream effects of polypathology on neurodegeneration of medial temporal lobe subregions	Wisse LEM, Ravikumar S, Ittyerah R, Lim S, Lane J, Bedard ML, Xie L, Das SR, Schuck T, Grossman M, Lee EB, Tisdall MD, Prabhakaran K, Detre JA, Mizsei G, Trojanowski JQ, Artacho-Pérula E, de Iñiguez de Onzono Martin MM, M Arroyo-Jiménez M, Muñoz Lopez M, Molina Romero FJ, P Marcos Rabal M, Cebada Sánchez S, Delgado González JC, de la Rosa Prieto C, Córcoles Parada M, Wolk DA, Irwin DJ, Insausti R…	Acta Neuropathol Commun	2021	10.1186/s40478-021-01225-3	B.1	-	-	-	-
34247577	Association between the inability to identify particular odors and physical performance, cognitive function, and/or brain atrophy in community-dwelling older adults from the Fukuoka Island City study	Kose Y, Hatamoto Y, Takae R, Tomiga Y, Yasukata J, Komiyama T, Higaki Y.	BMC Geriatr	2021	10.1186/s12877-021-02363-y	B.1	-	-	-	-
33823470	Hippocampal and insula volume in mild cognitive impairment with Lewy bodies	Firbank MJ, Durcan R, O'Brien JT, Allan LM, Barker S, Ciafone J, Donaghy PC, Hamilton CA, Lawley S, Roberts G, Taylor JP, Thomas AJ.	Parkinsonism Relat Disord	2021	10.1016/j.parkreldis.2021.03.011	B.1	-	-	-	-
33278043	Brain Microglial Activation Increased in Glucocerebrosidase (GBA) Mutation Carriers without Parkinson's disease	Mullin S, Stokholm MG, Hughes D, Mehta A, Parbo P, Hinz R, Pavese N, Brooks DJ, Schapira AHV.	Mov Disord	2021	10.1002/mds.28375	B.1	-	-	-	-
32939741	The development of new method to differentiate between Dementia with Lewy bodies and Alzheimer's disease by cerebral perfusion SPECT-comparison to CIScore	Honda G, Nagamachi S, Nonokuma M, Takano K, Kuwabara Y, Yoshimitsu K, Iida H, Ogomori K, Kawasaki H, Tsuboi Y.	Jpn J Radiol	2021	10.1007/s11604-020-01041-0	B.1	-	-	-	-
34420966	Can Medial Temporal Impairment Be an Imaging Red Flag for Neurodegeneration in Disproportionately Enlarged Subarachnoid Space Hydrocephalus?	Sakurai K, Kaneda D, Uchida Y, Inui S, Bundo M, Akagi A, Nihashi T, Kimura Y, Kato T, Ito K, Ohashi W, Hashizume Y.	J Alzheimers Dis	2021	10.3233/JAD-210535	B.1	-	-	-	-
33720885	Relevance of a Truncated PRESENILIN 2 Transcript to Alzheimer's Disease and Neurodegeneration	Moussavi Nik SH, Porter T, Newman M, Bartlett B, Khan I, Sabale M, Eccles M, Woodfield A, Groth D, Dore V, Villemagne VL, Masters CL, Martins RN, Laws SM, Lardelli M, Verdile G.	J Alzheimers Dis	2021	10.3233/JAD-201133	B.1	-	-	-	-
33554907	Relationship Between Alzheimer's Disease and Retinal Choroidal Thickness: A Cross-Sectional Study	Li M, Li R, Lyu JH, Chen JH, Wang W, Gao ML, Li WJ, De J, Mu HY, Pan WG, Mao PX, Ma X.	J Alzheimers Dis	2021	10.3233/JAD-201142	B.1	-	-	-	-
33279717	Stimulation of the right entorhinal white matter enhances visual memory encoding in humans	Mankin EA, Aghajan ZM, Schuette P, Tran ME, Tchemodanov N, Titiz A, Kalender G, Eliashiv D, Stern J, Weiss SA, Kirsch D, Knowlton B, Fried I, Suthana N.	Brain Stimul	2021	10.1016/j.brs.2020.11.015	B.1	-	-	-	-
33247623	Brain volumetric deficits in MAPT mutation carriers: a multisite study	Chu SA, Flagan TM, Staffaroni AM, Jiskoot LC, Deng J, Spina S, Zhang L, Sturm VE, Yokoyama JS, Seeley WW, Papma JM, Geschwind DH, Rosen HJ, Boeve BF, Boxer AL, Heuer HW, Forsberg LK, Brushaber DE, Grossman M, Coppola G, Dickerson BC, Bordelon YM, Faber K, Feldman HH, Fields JA, Fong JC, Foroud T, Gavrilova RH, Ghoshal N, Graff-Radford NR, Hsiung GR, Huey ED, Irwin DJ, Kantarci K, Kaufer DI, Karyd…	Ann Clin Transl Neurol	2021	10.1002/acn3.51249	B.1	-	-	-	-
33216030	Utility of Plasma Neurofilament Light in the 1Florida Alzheimer's Disease Research Center (ADRC)	Barker W, Quinonez C, Greig MT, Behar R, Chirinos C, Rodriguez RA, Rosselli M, Rodriguez MJ, Cid RC, Rundek T, McFarland K, Hanson K, Smith G, DeKosky S, Vaillancourt D, Adjouadi M, Marsiske M, Ertekin-Taner N, Golde T, Loewenstein DA, Duara R.	J Alzheimers Dis	2021	10.3233/JAD-200901	B.1	-	-	-	-
32979238	Brain Structural Changes in Focal Dystonia-What About Task Specificity? A Multimodal MRI Study	Tomić A, Agosta F, Sarasso E, Svetel M, Kresojević N, Fontana A, Canu E, Petrović I, Kostić VS, Filippi M.	Mov Disord	2021	10.1002/mds.28304	B.1	-	-	-	-
32967534	Hippocampal subfields and decline in activities of daily living in Alzheimer's disease and dementia with Lewy bodies	Borda MG, Jaramillo-Jimenez A, Tovar-Rios DA, Ferreira D, Garcia-Cifuentes E, Vik-Mo AO, Aarsland V, Aarsland D, Oppedal K.	Neurodegener Dis Manag	2020	10.2217/nmt-2020-0039	B.1	-	-	-	-
32652635	Synaptic Loss in Primary Tauopathies Revealed by [(11) C]UCB-J Positron Emission Tomography	Holland N, Jones PS, Savulich G, Wiggins JK, Hong YT, Fryer TD, Manavaki R, Sephton SM, Boros I, Malpetti M, Hezemans FH, Aigbirhio FI, Coles JP, O'Brien J, Rowe JB.	Mov Disord	2020	10.1002/mds.28188	B.1	-	-	-	-
32498602	Topography of Cholinergic Changes in Dementia With Lewy Bodies and Key Neural Network Hubs	Kanel P, Müller MLTM, van der Zee S, Sanchez-Catasus CA, Koeppe RA, Frey KA, Bohnen NI.	J Neuropsychiatry Clin Neurosci	2020	10.1176/appi.neuropsych.19070165	B.1	-	-	-	-
32814228	Diffusion imaging in dementia with Lewy bodies: Associations with amyloid burden, atrophy, vascular factors and clinical features	Donaghy PC, Firbank M, Petrides G, Lloyd J, Barnett N, Olsen K, Thomas AJ, O'Brien JT.	Parkinsonism Relat Disord	2020	10.1016/j.parkreldis.2020.07.025	B.1	-	-	-	-
32505903	Cholinergic dysfunction, neurodegeneration, and amyloid-beta pathology in neurodegenerative diseases	Petrova T, Orellana C, Jelic V, Oeksengaard AR, Snaedal J, Høgh P, Andersen BB, Naik M, Engedal K, Wahlund LO, Ferreira D.	Psychiatry Res Neuroimaging	2020	10.1016/j.pscychresns.2020.111099	B.1	-	-	-	-
32250472	Abnormal Neural Responses During Reflexive Blinking in Blepharospasm: An Event-Related Functional MRI Study	Nguyen P, Kelly D, Glickman A, Argaw S, Shelton E, Peterson DA, Berman BD.	Mov Disord	2020	10.1002/mds.28042	B.1	-	-	-	-
32109738	Hippocampal impairment in patients with Essential Tremor	Novellino F, Vasta R, Saccà V, Nisticò R, Morelli M, Arabia G, Chiriaco C, Barbagallo G, Nicoletti G, Salsone M, Quattrone A.	Parkinsonism Relat Disord	2020	10.1016/j.parkreldis.2020.02.006	B.1	-	-	-	-
31672482	Distinct tau PET patterns in atrophy-defined subtypes of Alzheimer's disease	Ossenkoppele R, Lyoo CH, Sudre CH, van Westen D, Cho H, Ryu YH, Choi JY, Smith R, Strandberg O, Palmqvist S, Westman E, Tsai R, Kramer J, Boxer AL, Gorno-Tempini ML, La Joie R, Miller BL, Rabinovici GD, Hansson O.	Alzheimers Dement	2020	10.1016/j.jalz.2019.08.201	B.1	-	-	-	-
31790878	Serotonergic deficits in dementia with Lewy bodies with concomitant Alzheimer's disease pathology: An (123)I-FP-CIT SPECT study	van der Zande JJ, Joling M, Happach IG, Vriend C, Scheltens P, Booij J, Lemstra AW.	Neuroimage Clin	2020	10.1016/j.nicl.2019.102062	B.1	-	-	-	-
31710146	Multimodal Magnetic Resonance Imaging Quantification of Brain Changes in Progressive Supranuclear Palsy	Pyatigorskaya N, Yahia-Cherif L, Gaurav R, Ewenczyk C, Gallea C, Valabregue R, Gargouri F, Magnin B, Degos B, Roze E, Bardinet E, Poupon C, Arnulf I, Vidailhet M, Lehericy S.	Mov Disord	2020	10.1002/mds.27877	B.1	-	-	-	-
31834392	Racial Disparity in Cerebrospinal Fluid Amyloid and Tau Biomarkers and Associated Cutoffs for Mild Cognitive Impairment	Garrett SL, McDaniel D, Obideen M, Trammell AR, Shaw LM, Goldstein FC, Hajjar I.	JAMA Netw Open	2019	10.1001/jamanetworkopen.2019.17363	B.1	-	-	-	-
31150092	Refining the Spectrum of Neuronal Intranuclear Inclusion Disease: A Case Report	Cupidi C, Dijkstra AA, Melhem S, Vernooij MW, Severijnen LA, Hukema RK, Rozemuller AJM, Neumann M, van Swieten JC, Seelaar H.	J Neuropathol Exp Neurol	2019	10.1093/jnen/nlz043	B.1	-	-	-	-
30805951	Metabolic patterns across core features in dementia with lewy bodies	Morbelli S, Chincarini A, Brendel M, Rominger A, Bruffaerts R, Vandenberghe R, Kramberger MG, Trost M, Garibotto V, Nicastro N, Frisoni GB, Lemstra AW, van der Zande J, Pilotto A, Padovani A, Garcia-Ptacek S, Savitcheva I, Ochoa-Figueroa MA, Davidsson A, Camacho V, Peira E, Arnaldi D, Bauckneht M, Pardini M, Sambuceti G, Aarsland D, Nobili F.	Ann Neurol	2019	10.1002/ana.25453	B.1	-	-	-	-
30616869	Gray matter substrates of depressive and anxiety symptoms in idiopathic REM sleep behavior disorder	Bourgouin PA, Rahayel S, Gaubert M, Postuma RB, Montplaisir J, Carrier J, Monchi O, Pelletier A, Gagnon JF.	Parkinsonism Relat Disord	2019	10.1016/j.parkreldis.2018.12.020	B.1	-	-	-	-
30817852	Regional morphometric abnormalities and clinical relevance in Wilson's disease	Zou L, Song Y, Zhou X, Chu J, Tang X.	Mov Disord	2019	10.1002/mds.27641	B.1	-	-	-	-
30629252	Higher Hippocampal Mean Diffusivity Values in Asymptomatic Welders	Lee EY, Flynn MR, Du G, Lewis MM, Kong L, Yanosky JD, Mailman RB, Huang X.	Toxicol Sci	2019	10.1093/toxsci/kfz011	B.1	-	-	-	-
30850568	Rare histotype of sporadic Creutzfeldt-Jakob disease, clinically suspected as corticobasal degeneration	Tilley BS, Smith C, Pavese N, Attems J.	BMJ Case Rep	2019	10.1136/bcr-2018-228305	B.1	-	-	-	-
30251770	Vitamin D deficiency is associated with reduced hippocampal volume and disrupted structural connectivity in patients with mild cognitive impairment	Al-Amin M, Bradford D, Sullivan RKP, Kurniawan ND, Moon Y, Han SH, Zalesky A, Burne THJ.	Hum Brain Mapp	2019	10.1002/hbm.24380	B.1	-	-	-	-
30530797	Tau imaging detects distinctive distribution of tau pathology in ALS/PDC on the Kii Peninsula	Shinotoh H, Shimada H, Kokubo Y, Tagai K, Niwa F, Kitamura S, Endo H, Ono M, Kimura Y, Hirano S, Mimuro M, Ichise M, Sahara N, Zhang MR, Suhara T, Higuchi M.	Neurology	2019	10.1212/WNL.0000000000006736	B.1	-	-	-	-
31282412	Investigating the Association Between Verbal Forgetting and Pathological Markers of Alzheimer's and Lewy Body Diseases	Schaeffer MJ, Callahan BL	J Alzheimers Dis	2019	10.3233/JAD-180962	B.1	-	-	-	-
31177212	Clinical, Structural, and Neuropathological Features of Olfactory Dysfunction in Patients with Alzheimer's Disease	Lian TH, Zhu WL, Li SW, Liu YO, Guo P, Zuo LJ, Hu Y, Yu SY, Li LX, Jin Z, Yu QJ, Wang RD, Zhang W.	J Alzheimers Dis	2019	10.3233/JAD-181217	B.1	-	-	-	-
30825712	Connectome-wide network analysis of white matter connectivity in Alzheimer's disease	Ye C, Mori S, Chan P, Ma T.	Neuroimage Clin	2019	10.1016/j.nicl.2019.101690	B.1	-	-	-	-
30339962	Beta amyloid deposition maps onto hippocampal and subiculum atrophy in dementia with Lewy bodies	Mak E, Donaghy PC, McKiernan E, Firbank MJ, Lloyd J, Petrides GS, Thomas AJ, O'Brien JT.	Neurobiol Aging	2019	10.1016/j.neurobiolaging.2018.09.004	B.1	-	-	-	-
30428567	Alterations of Expression of the Serotonin 5-HT4 Receptor in Brain Disorders	Rebholz H, Friedman E, Castello J.	Int J Mol Sci	2018	10.3390/ijms19113581	B.1	-	-	-	-
29782824	APOE-ε4 associates with hippocampal volume, learning, and memory across the spectrum of Alzheimer's disease and dementia with Lewy bodies	Saeed U, Mirza SS, MacIntosh BJ, Herrmann N, Keith J, Ramirez J, Nestor SM, Yu Q, Knight J, Swardfager W, Potkin SG, Rogaeva E, St George-Hyslop P, Black SE, Masellis M.	Alzheimers Dement	2018	10.1016/j.jalz.2018.04.005	B.1	-	-	-	-
29536636	Reproducible network and regional topographies of abnormal glucose metabolism associated with progressive supranuclear palsy: Multivariate and univariate analyses in American and Chinese patient cohorts	Ge J, Wu J, Peng S, Wu P, Wang J, Zhang H, Guan Y, Eidelberg D, Zuo C, Ma Y.	Hum Brain Mapp	2018	10.1002/hbm.24044	B.1	-	-	-	-
29189303	Biomarkers of Cognitive Impairment: Brain Cortical Thickness, Volumetrics, and Cerebrospinal Fluid	Ghazi-Saidi L, Walsh RR, Shan G, Banks SJ.	Alzheimer Dis Assoc Disord	2018	10.1097/WAD.0000000000000226	B.1	-	-	-	-
29854020	Glucose Metabolic Brain Network Differences between Chinese Patients with Lewy Body Dementia and Healthy Control	Chen D, Lu J, Zhou H, Jiang J, Wu P, Guo Q, Ge J, Zhang H, Shi K, Zuo C.	Behav Neurol	2018	10.1155/2018/8420658	B.1	-	-	-	-
29550581	Rapid fully automatic segmentation of subcortical brain structures by shape-constrained surface adaptation	Wenzel F, Meyer C, Stehle T, Peters J, Siemonsen S, Thaler C, Zagorchev L	Med Image Anal	2018	10.1016/j.media.2018.03.001	B.1	-	-	-	-
29508646	Pattern of cerebral hypoperfusion according to the clinical staging in dementia with Lewy bodies	Park KW, Hong YJ, Park JH, Park H, Cheon SM, Kim JW, Kim BC, Jeong YJ, Yoon HJ, Kang DY.	Neurocase	2018	10.1080/13554794.2018.1447133	B.1	-	-	-	-
30278372	Voxel-wise deviations from healthy aging for the detection of region-specific atrophy	Klöppel S, Yang S, Kellner E, Reisert M, Heimbach B, Urbach H, Linn J, Weidauer S, Andres T, Bröse M, Lahr J, Lützen N, Meyer PT, Peter J, Abdulkadir A, Hellwig S, Egger K	Neuroimage Clin	2018	10.1016/j.nicl.2018.09.013	B.1	-	-	-	-
29128164	Grey matter volume loss is associated with specific clinical motor signs in Huntington's disease	Coppen EM, Jacobs M, van den Berg-Huysmans AA, van der Grond J, Roos RAC.	Parkinsonism Relat Disord	2018	10.1016/j.parkreldis.2017.11.001	B.1	-	-	-	-
32437708	Modelling cognitive deficits in Parkinson's disease: Is CA2 a gateway for hippocampal synucleinopathy?	Cinar E, Yalcin-Cakmakli G, Saka E, Ulusoy A, Yuruker S, Elibol B, Tel BC.	Exp Neurol	2020	10.1016/j.expneurol.2020.113357	B.2	-	-	-	-
30907876	Localization of the Locus Coeruleus in the Mouse Brain	Schmidt K, Bari B, Ralle M, Washington-Hughes C, Muchenditsi A, Maxey E, Lutsenko S.	J Vis Exp	2019	10.3791/58652	B.2	-	-	-	-
30264465	Noninvasive delivery of an α-synuclein gene silencing vector with magnetic resonance-guided focused ultrasound	Xhima K, Nabbouh F, Hynynen K, Aubert I, Tandon A.	Mov Disord	2018	10.1002/mds.101	B.2	-	-	-	-
29947239	Manganese dioxide nanoparticle induces Parkinson like neurobehavioral abnormalities in rats	Sadeghi L, Babadi VY, Tanwir F.	Bratisl Lek Listy	2018	10.4149/BLL_2018_070	B.2	-	-	-	-
34092653	The Human Hippocampus in Parkinson's Disease: An Integrative Stereological and Proteomic Study	Villar-Conde S, Astillero-Lopez V, Gonzalez-Rodriguez M, Villanueva-Anguita P, Saiz-Sanchez D, Martinez-Marcos A, Flores-Cuadrado A, Ubeda-Bañon I.	J Parkinsons Dis	2021	10.3233/JPD-202465	B.3	-	-	-	-
31951307	Brain connectivity markers for the identification of effective contacts in subthalamic nucleus deep brain stimulation	Lin H, Na P, Zhang D, Liu J, Cai X, Li W.	Hum Brain Mapp	2020	10.1002/hbm.24927	B.3	-	-	-	-
31235907	Lewy pathology in Parkinson's disease consists of crowded organelles and lipid membranes	Shahmoradian SH, Lewis AJ, Genoud C, Hench J, Moors TE, Navarro PP, Castaño-Díez D, Schweighauser G, Graff-Meyer A, Goldie KN, Sütterlin R, Huisman E, Ingrassia A, Gier Y, Rozemuller AJM, Wang J, Paepe A, Erny J, Staempfli A, Hoernschemeyer J, Großerüschkamp F, Niedieker D, El-Mashtoly SF, Quadri M, Van IJcken WFJ, Bonifati V, Gerwert K, Bohrmann B, Frank S, Britschgi M, Stahlberg H, Van de Berg …	Nat Neurosci	2019	10.1038/s41593-019-0423-2	B.3	-	-	-	-
30575769	Cerebral Corpora amylacea are dense membranous labyrinths containing structurally preserved cell organelles	Navarro PP, Genoud C, Castaño-Díez D, Graff-Meyer A, Lewis AJ, de Gier Y, Lauer ME, Britschgi M, Bohrmann B, Frank S, Hench J, Schweighauser G, Rozemuller AJM, van de Berg WDJ, Stahlberg H, Shahmoradian SH.	Sci Rep	2018	10.1038/s41598-018-36223-4	B.3	-	-	-	-
29877094	Alteration of Diffusion-Tensor Magnetic Resonance Imaging Measures in Brain Regions Involved in Early Stages of Parkinson's Disease	Chen NK, Chou YH, Sundman M, Hickey P, Kasoff WS, Bernstein A, Trouard TP, Lin T, Rapcsak SZ, Sherman SJ, Weingarten CP.	Brain Connect	2018	10.1089/brain.2017.0558	B.4	-	-	-	-
30388599	Decreased subregional specificity of the putamen in Parkinson's Disease revealed by dynamic connectivity-derived parcellation	Liu A, Lin SJ, Mi T, Chen X, Chan P, Wang ZJ, McKeown MJ.	Neuroimage Clin	2018	10.1016/j.nicl.2018.10.022	B.4	-	-	-	-

## Sheet: Hypothalamus
Hypothalamus
PMID	Title	Authors	Journal/Book	Publication Year	DOI	Exclusion Criteria	Variable of Interest	Main Finding	Imaging Modality	Sample Size
29728527	Disrupted hypothalamic functional connectivity in patients with PD and autonomic dysfunction	Dayan E, Sklerov M, Browner N.	Neurology	2018	10.1212/WNL.0000000000005641	-	Hypothalamic functional connectivity	Patients with PD with symptoms of autonomic dysfunction show disrupted thalamo-striato-hypothalamic functional connectivity independently of overall motor dysfunction, disease duration, age and cognitive function	fMRI	93 PD
29946508	Investigation of serotonergic Parkinson's disease-related covariance pattern using [(11)C]-DASB/PET	Fu JF, Klyuzhin I, Liu S, Shahinfard E, Vafai N, McKenzie J, Neilson N, Mabrouk R, Sacheli MA, Wile D, McKeown MJ, Stoessl AJ, Sossi V.	Neuroimage Clin	2018	10.1016/j.nicl.2018.05.022	-	Spatial covariance pattern in the serotonergic system	PD was found to be associated with a specific spatial covariance pattern, comprising relatively decreased DASB binding in the caudate, putamen and substantia nigra and relatively preserved binding in the hypothalamus and hippocampus; the expression of this pattern in PD subjects was significantly higher than in healthy controls (P < 0.001) and correlated significantly with disease duration	PET	15 PD, 9 HC
29845011	Serotonergic dysregulation is linked to sleep problems in Parkinson's disease	Wilson H, Giordano B, Turkheimer FE, Chaudhuri KR, Politis M.	Neuroimage Clin	2018	10.1016/j.nicl.2018.03.001	-	Sleep dysfunction is associated with serotonergic dysfunction in PD?	: Our findings demonstrate that sleep dysfunction in PD is associated with reduced serotonergic function in the midbrain raphe, basal ganglia and hypothalamus.	PET	28 PD, 12 HC
31433875	Morphological MRI investigations of the hypothalamus in 232 individuals with Parkinson's disease	Gorges M, Kuntz B, Del Tredici K, Schmidt DG, Müller HP, Ludolph AC, Dupuis L, Kassubek J.	Mov Disord	2019	10.1002/mds.27814	-	Hypothalamic volumes in vivo in PD.	Hypothalamic involvement in PD as shown by a large body of histopathological evidence does not appear to be detectable by MRI-based volumetric quantification.	sMRI	232 PD, 130 HC
30824285	The role of phosphodiesterase 4 in excessive daytime sleepiness in Parkinson's disease	Wilson H, Pagano G, Niccolini F, Muhlert N, Mehta MA, Searle G, Gunn RN, Rabiner EA, Foltynie T, Politis M.	Parkinsonism Relat Disord	2020	10.1016/j.parkreldis.2019.02.027	-	Association between PDE4 expression and excessive daytime sleepiness (EDS) in Parkinson's disease	Our findings translate into humans preclinical data indicating that EDS is associated with elevated PDE4 in regions regulating sleep. The severity of EDS in PD was associated with elevated PDE4 expression; thus, suggesting a role of PDE4 in the pathophysiology of EDS in PD.	sMRI, PET	12 PD, 6 HC
31229470	Serotonergic pathology and disease burden in the premotor and motor phase of A53T α-synuclein parkinsonism: a cross-sectional study	Wilson H, Dervenoulas G, Pagano G, Koros C, Yousaf T, Picillo M, Polychronis S, Simitsi A, Giordano B, Chappell Z, Corcoran B, Stamelou M, Gunn RN, Pellecchia MT, Rabiner EA, Barone P, Stefanis L, Politis M.	Lancet Neurol	2019	10.1016/S1474-4422(19)30140-1	-	Serotonergic abnormalities and if pathology is associated with measures of Parkinson's burden in carriers of the A53T SNCA mutation	The presence of serotonergic pathology in premotor A53T SNCA carriers preceded development of dopaminergic pathology and motor symptoms and was associated with disease burden, highlighting the potential early role of serotonergic pathology in the progression of Parkinson's disease	sMRI, PET, SPECT	25 PD, 40 PD, 25 HC
30884365	Striatal DAT and extrastriatal SERT binding in early-stage Parkinson's disease and dementia with Lewy bodies, compared with healthy controls: An (123)I-FP-CIT SPECT study	Joling M, Vriend C, Raijmakers PGHM, van der Zande JJ, Lemstra AW, Berendse HW, Booij J, van den Heuvel OA.	Neuroimage Clin	2019	10.1016/j.nicl.2019.101755	-	Study degeneration of terminals with dopamine and serotonin transporter (DAT and SERT	In the voxel-based analysis, PD and DLB patients had significantly lower striatal binding than healthy controls.	SPECT	16 PD, 16 HC
34283539	[Visual hallucinations in Parkinson's disease]	Alenikova OA.	Zh Nevrol Psikhiatr Im S S Korsakova	2021	10.17116/jnevro2021121061106	A.1	-	-	-	-
31504849	Postmortem Dissections of Common Targets for Lesion and Deep Brain Stimulation Surgeries	Holanda VM, Okun MS, Middlebrooks EH, Gungor A, Barry ME, Forder J, Foote KD.	Neurosurgery	2020	10.1093/neuros/nyz318	A.2	-	-	-	-
34266593	Autonomic disorders in Parkinson disease: Disrupted hypothalamic connectivity as revealed from resting-state functional magnetic resonance imaging	Dayan E, Sklerov M.	Handb Clin Neurol	2021	10.1016/B978-0-12-819973-2.00014-9	A.3	-	-	-	-
34715273	Non-motor connections of the pedunculopontine nucleus of the rat and human brain	Özkan M, Köse B, Algın O, Oğuz S, Erden ME, Çavdar S.	Neurosci Lett	2022	10.1016/j.neulet.2021.136308	B.4	-	-	-	-
34296537	The protective effects of Ramelteon against 6-OHDA-induced cellular senescence in human SH-SY5Y neuronal cells	Liu D, Gu X, Han F, Cai M, Liu W, Han L, Ma Q.	Brain Behav	2021	10.1002/brb3.2278	B.4	-	-	-	-
32724451	Evaluation of (18)F-IAM6067 as a sigma-1 receptor PET tracer for neurodegeneration in vivo in rodents and in human tissue	Lepelletier FX, Vandesquille M, Asselin MC, Prenant C, Robinson AC, Mann DMA, Green M, Barnett E, Banister SD, Mottinelli M, Mesangeau C, McCurdy CR, Fricke IB, Jacobs AH, Kassiou M, Boutin H.	Theranostics	2020	10.7150/thno.47585	B.4	-	-	-	-
32861104	PINK1 p.Leu347Pro mutations in Malays: Prevalence and illustrative cases	Tan AH, Lohmann K, Tay YW, Lim JL, Ahmad-Annuar A, Ramli N, Chin YT, Mawardi AS, Azmi K, Aziz ZA, Puvanarajah SD, Bauer P, Klein C, Rolfs A, Lim SY.	Parkinsonism Relat Disord	2020	10.1016/j.parkreldis.2020.08.015	B.4	-	-	-	-

## Sheet: Cingulate Gyrus
Cingulate Gyrus
PMID	Title	Authors	Journal/Book	Publication Year	DOI	Exclusion Criteria	Variable of Interest	Main Finding	Imaging Modality	Sample Size
35123203	Eight-week multi-domain cognitive training does not impact large-scale resting-state brain networks in Parkinson's disease	van Balkom TD, van den Heuvel OA, Berendse HW, van der Werf YD, Vriend C.	Neuroimage Clin	2022	10.1016/j.nicl.2022.102952	-	cognitive training, functional connectivity	post-intervention enhanced connectivity of both the dorsal anterior cingulate cortex and dorsolateral prefrontal cortex in the CT group	fMRI	71 PD
33770371	Differential functional connectivity of insular subdivisions in de novo Parkinson's disease with mild cognitive impairment	Pan C, Ren J, Li L, Li Y, Xu J, Xue C, Hu G, Yu M, Chen Y, Zhang L, Zhang W, Hu X, Sun Y, Liu W, Chen J.	Brain Imaging Behav	2022	10.1007/s11682-021-00471-2	-	functional connectivity	increased functional connectivity between anterior insula and median cingualte in PD with MCI	fMRI	PD-MCI 25, PD-NC, 13, HC 17
34934134	Disrupted functional connectivity in PD with probable RBD and its cognitive correlates	Oltra J, Campabadal A, Segura B, Uribe C, Marti MJ, Compta Y, Valldeoriola F, Bargallo N, Iranzo A, Junque C.	Sci Rep	2021	10.1038/s41598-021-03751-5	-	functional connectivity, graph theory	PD with RBD have reduced FC between posterior cingulate and precuneus	fMRI	32 HC, 32, PD without RBD, 27 PD with RBD
34214862	Neural networks associated with quality of life in patients with Parkinson's disease	Nakano T, Kajiyama Y, Revankar GS, Hashimoto R, Watanabe Y, Kishima H, Ikeda M, Mihara M, Mochizuki H, Hattori N.	Parkinsonism Relat Disord	2021	10.1016/j.parkreldis.2021.06.007	-	functional connectivity	functional connectivity between cingulate and temporo-parietal conjunction is associated with quality of life	fMRI	181 PD
33236247	Different functional connectivity modes of the right fronto-insular cortex in akinetic-rigid and tremor-dominant Parkinson's disease	Wang J, Shen Y, Peng J, Wang A, Wu X, Chen X, Liu J, Wei M, Zou D, Han Y, Cheng O.	Neurol Sci	2021	10.1007/s10072-020-04917-1	-	functional conectivity	decreased functional connectivity between insula and anterior cingulate in akinetic-rigid PD as compared to tremor-dominant PD	fMRI	44 PD, 18 HC
32781423	Anterior insular network disconnection and cognitive impairment in Parkinson's disease	Fathy YY, Hepp DH, de Jong FJ, Geurts JJG, Foncke EMJ, Berendse HW, van de Berg WDJ, Schoonheim MM.	Neuroimage Clin	2020	10.1016/j.nicl.2020.102364	-	functional connectivity	Connectivity beween insula and anterior cingulate reduced in PD	fMRI	53 PD, 15 HC
32664016	Alterations of regional homogeneity in Parkinson's disease with "pure" apathy: A resting-state fMRI study	Sun HH, Pan PL, Hu JB, Chen J, Wang XY, Liu CF.	J Affect Disord	2020	10.1016/j.jad.2020.05.145	-	ReHo	Lower ReHo in the anterior cingulate in PD with apathy	fMRI	26 PD with apathy, 20 PD without apathy, 23 HC
31881521	Disrupted salience network dynamics in Parkinson's disease patients with impulse control disorders	Navalpotro-Gomez I, Kim J, Paz-Alonso PM, Delgado-Alvarado M, Quiroga-Varela A, Jimenez-Urbieta H, Carreiras M, Strafella AP, Rodriguez-Oroz MC.	Parkinsonism Relat Disord	2020	10.1016/j.parkreldis.2019.12.009	-	functional connectivity	Lack of between network connections in PD ICD at the expese of strong within-network connections (cingulate)	fMRI	16 PD with ICD, 20 PD without ICD, 17 HC
31313816	Functional MRI Signature of Chronic Pain Relief From Deep Brain Stimulation in Parkinson Disease Patients	DiMarzio M, Rashid T, Hancu I, Fiveland E, Prusik J, Gillogly M, Madhavan R, Joel S, Durphy J, Molho E, Hanspal E, Shin D, Pilitsis JG.	Neurosurgery	2019	10.1093/neuros/nyz269	-	BOLD Activation	Decreased activation of the anterior cingulate in patients with pain relieve after DBS	fMRI	15 PD
31139688	Neural correlates of early cognitive dysfunction in Parkinson's disease	Weil RS, Winston JS, Leyland LA, Pappa K, Mahmood RB, Morris HR, Rees G.	Ann Clin Transl Neurol	2019	10.1002/acn3.767	-	functional connectivity	Reduced connectvty beweteen posterior and anterior hubs of the default mode network in PD with worsening cognitive dysfunction	fMRI	20 PD, 10 HC
30590514	Wait and you shall see: sexual delay discounting in hypersexual Parkinson's disease	Girard R, Obeso I, Thobois S, Park SA, Vidal T, Favre E, Ulla M, Broussolle E, Krack P, Durif F, Dreher JC.	Brain	2019	10.1093/brain/awy298	-	BOLD activity	Dopaminergic treatment enhanced wanting of rewards and leads to higher activity in the posterior cingulate in hypersexual PD	fMRI	13 hypersexual PD, 14 PD controls
29744796	Arterial spin labeling reveals relationships between resting cerebral perfusion and motor learning in Parkinson's disease	Barzgari A, Sojkova J, Maritza Dowling N, Pozorski V, Okonkwo OC, Starks EJ, Oh J, Thiesen F, Wey A, Nicholas CR, Johnson S, Gallagher CL.	Brain Imaging Behav	2019	10.1007/s11682-018-9877-1	-	cerebral blood flow	Higher cerebral blood flow in the anterior cingulate in PD than in HC with improved motor performance	fMRI	PD 30, HC 31
29530489	Abnormal ventral tegmental area-anterior cingulate cortex connectivity in Parkinson's disease with depression	Wei L, Hu X, Yuan Y, Liu W, Chen H.	Behav Brain Res	2018	10.1016/j.bbr.2018.03.011	-	functional connectivity	PD with depression have higher functional connectivity between VTA and anterior cingulate	fMRI	21 depressed PD, 49 non-depressed PD, 50 HC
29501577	Correlations between CSF proteins and spontaneous neuronal activity in Parkinson's disease	Guo T, Guan X, Zeng Q, Xuan M, Gu Q, Xu X, Zhang M.	Neurosci Lett	2018	10.1016/j.neulet.2018.02.062	-	fALFF, CSF tau	fALFF in posterior cingulate positively crrelated with cognitive performance and negatiely correlated with tau	fMRI	37 PD
29500931	Abnormal resting-state functional connectivity in posterior cingulate cortex of Parkinson's disease with mild cognitive impairment and dementia	Zhan ZW, Lin LZ, Yu EH, Xin JW, Lin L, Lin HL, Ye QY, Chen XC, Pan XD.	CNS Neurosci Ther	2018	10.1111/cns.12838	-	functional connetivity	increases in PCC functional connectivity in PD-MCI patients and decreases in PCC connectivity in PDD patients	fMRI	27 PD, 9 HC
29449183	Altered resting-state voxel-level whole-brain functional connectivity in depressed Parkinson's disease	Wang H, Chen H, Wu J, Tao L, Pang Y, Gu M, Lv F, Luo T, Cheng O, Sheng K, Luo J, Hu Y, Fang W.	Parkinsonism Relat Disord	2018	10.1016/j.parkreldis.2018.02.019	-	functional connectivity	compared with non-depressed PD, depressed PD showed degree centrality abnormalities in the anterior cingulate cortices	fMRI	27 depressed PD, 27 non-depressed PD, 27 HC
29086460	Ventral striatal network connectivity reflects reward learning and behavior in patients with Parkinson's disease	Petersen K, Van Wouwe N, Stark A, Lin YC, Kang H, Trujillo-Diaz P, Kessler R, Zald D, Donahue MJ, Claassen DO.	Hum Brain Mapp	2018	10.1002/hbm.23860	-	functional connectivity	Increase in reward-related conntectivity between ventral striatum and cungulate	fMRI	19 PD with ICB, 18 ICB withput
34148072	Cognition-Related Functional Topographies in Parkinson's Disease: Localized Loss of the Ventral Default Mode Network	Schindlbeck KA, Vo A, Mattis PJ, Villringer K, Marzinzik F, Fiebach JB, Eidelberg D.	Cereb Cortex	2021	10.1093/cercor/bhab148	-	PD cognition related pattern ICA	loss of defalut-mode subnework (posterior cingulate) in PD with cognitive dysfuntion	fMRI, PET	153 PD, 23 PD, 15 HC 22 PD 19 HC
33137238	Cholinergic Denervation Patterns Across Cognitive Domains in Parkinson's Disease	van der Zee S, Müller MLTM, Kanel P, van Laar T, Bohnen NI.	Mov Disord	2021	10.1002/mds.28360	-	acetylcholine-PET	cognitive perfornance is associated with cholinergic innervation of the cingulum in PD	PET	86 PD, 12 HC
32558361	Neural substrates underlying progressive micrographia in Parkinson's disease	Kanno S, Shinohara M, Kanno K, Gomi Y, Uchiyama M, Nishio Y, Baba T, Hosokai Y, Takeda A, Fukuda H, Mori E, Suzuki K.	Brain Behav	2020	10.1002/brb3.1669	-	glucose metabolism	PD patients with progressive micrographia have glucose hypometabolism in the middle cingulate	PET	40 PD, 20 HC
31732566	Apathy rating scores and β-amyloidopathy in patients with Parkinson disease at risk for cognitive decline	Zhou Z, Müller MLTM, Kanel P, Chua J, Kotagal V, Kaufer DI, Albin RL, Frey KA, Bohnen NI.	Neurology	2020	10.1212/WNL.0000000000008683	-	amyloid-PET	amyloid binding in the posterior cingulate correlates with apathy	PET	64 PD
31876812	Nigrostriatal Degeneration in the Cognitive Part of the Striatum in Parkinson Disease Is Associated With Frontomedial Hypometabolism	Apostolova I, Lange C, Frings L, Klutmann S, Meyer PT, Buchert R.	Clin Nucl Med	2020	10.1097/RLU.0000000000002869	-	DAT density, glucose metabolism	Correlation between reduced DAT density in the cognitive striatum and redced glucose hypometabolism in the anterior cingulate	PET, SPECT	41 PD
34410610	Altered microstructural properties of superficial white matter in patients with Parkinson's disease	Zhang Y, Huang B, Chen Q, Wang L, Zhang L, Nie K, Huang Q, Huang R.	Brain Imaging Behav	2022	10.1007/s11682-021-00522-8	-	DTI	FA of the bundles that connected the PCC were positively correlated with cognition	sMRI	34 PD, 29 controls
34362996	Structural network topology and microstructural alterations of the anterior insula associate with cognitive and affective impairment in Parkinson's disease	Jonkman LE, Fathy YY, Berendse HW, Schoonheim MM, van de Berg WDJ.	Sci Rep	2021	10.1038/s41598-021-95638-8	-	DTI	Structural connectivity between insula and anterior cingulate is associated with cognitive and affective impairment	sMRI	53 PD, 15 controls
32645398	Abnormal white matter microstructures in Parkinson's disease and comorbid depression: A whole-brain diffusion tensor imaging study	Li Z, Liu W, Xiao C, Wang X, Zhang X, Yu M, Hu X, Qian L.	Neurosci Lett	2020	10.1016/j.neulet.2020.135238	-	DTI	impaired white matter integrety of the cingulum in depressed PD	sMRI	30 PD with depression, 43 PD withput depression, 91 HC
31918166	Brain structural correlates of depressive symptoms in Parkinson's disease patients at different disease stage	Li Y, Huang P, Guo T, Guan X, Gao T, Sheng W, Zhou C, Wu J, Song Z, Xuan M, Gu Q, Xu X, Yang Y, Zhang M.	Psychiatry Res Neuroimaging	2020	10.1016/j.pscychresns.2019.111029	-	voxel-based morphometry	Depression severity negatively correlated with volume of the anterior cingulate	sMRI	76 HC, 98 PD
31733342	Grey matter abnormalities are associated only with severe cognitive decline in early stages of Parkinson's disease	Wolters AF, Moonen AJH, Lopes R, Leentjens AFG, Duits AA, Defebvre L, Delmaire C, Hofman PA, van Bussel FC, Dujardin K.	Cortex	2020	10.1016/j.cortex.2019.09.015	-	voxel-based morphometry	reduced volume of the posterior cingulate in demented PD	sMRI	124 PD
29728904	High angular resolution diffusion imaging correlates of depression in Parkinson's disease: a connectometry study	Ghazi Sherbaf F, Same K, Aarabi MH.	Acta Neurol Belg	2018	10.1007/s13760-018-0937-5	-	DTI	Negtaive correlation between depression and anisotropy of the Cingulum	sMRI	27 PD, 26 HC
29125694	Impaired long contact white matter fibers integrity is related to depression in Parkinson's disease	Wu JY, Zhang Y, Wu WB, Hu G, Xu Y.	CNS Neurosci Ther	2018	10.1111/cns.12778	-	DTI	Depressed PD patients have reduced fractional anisotropy values in the cingulum	sMRI	31 depressed pd, 37 non-depressed PD
28648111	Reduction of white matter integrity correlates with apathy in Parkinson's disease	Zhang Y, Wu J, Wu W, Liu R, Pang L, Guan D, Xu Y.	Int J Neurosci	2018	10.1080/00207454.2017.1347170	-	DTI	lower fractinal anisotropy in PD with apathy in the cingulate	sMRI	18 apathetic PD, 21 non-apathetic PD,
33892387	Structural and functional neuroimaging changes associated with cognitive impairment and dementia in Parkinson's disease	Owens-Walton C, Jakabek D, Power BD, Walterfang M, Hall S, van Westen D, Looi JCL, Shaw M, Hansson O.	Psychiatry Res Neuroimaging	2021	10.1016/j.pscychresns.2021.111273	-	functional connectivity, morphometric changes	increased functional connectivity between thalamus and posterior cingualte in demented PD	sMRI, fMRI	33PD, MCIPD 22, Dementia PD 17
33609963	Articulatory network reorganization in Parkinson's disease as assessed by multimodal MRI and acoustic measures	Klobusiakova P, Mekyska J, Brabenec L, Galaz Z, Zvoncak V, Mucha J, Rapcsak SZ, Rektorova I.	Parkinsonism Relat Disord	2021	10.1016/j.parkreldis.2021.02.012	-	BOLD Activation	Temporal decrease in speech loudness is asociated with an increased activation of the anterior cingualte in PD as compared to healthy controls	sMRI, fMRI	34 PD, 25 HC
32980872	Sex effects on brain structure in de novo Parkinson's disease: a multimodal neuroimaging study	Tremblay C, Abbasi N, Zeighami Y, Yau Y, Dadar M, Rahayel S, Dagher A.	Brain	2020	10.1093/brain/awaa234	-	deformation-based morphometry	More atrophy of the cingulate in male PD	sMRI, fMRI	149 PD, 78 HC
32979785	Anxiety in Parkinson's disease is associated with changes in the brain fear circuit	Carey G, Lopes R, Viard R, Betrouni N, Kuchcinski G, Devignes Q, Defebvre L, Leentjens AFG, Dujardin K.	Parkinsonism Relat Disord	2020	10.1016/j.parkreldis.2020.09.020	-	Cortical thickness	Anxiety is associated with thinning of cingulate	sMRI, fMRI	34 P with Anxiety, 84 PD without Anxiety
32279019	Mild behavioral impairment in Parkinson's disease is associated with altered corticostriatal connectivity	Lang S, Yoon EJ, Kibreab M, Kathol I, Cheetham J, Hammer T, Sarna J, Ismail Z, Monchi O.	Neuroimage Clin	2020	10.1016/j.nicl.2020.102252	-	functional connectivity	PD with mild behavioral impairment have lower connectivity between caudate and cingulate	sMRI, fMRI	21 PD with behaioral impariment, 53 PD without behavioral impairment
30753324	Dopamine metabolism of the nucleus accumbens and fronto-striatal connectivity modulate impulse control	Hammes J, Theis H, Giehl K, Hoenig MC, Greuel A, Tittgemeyer M, Timmermann L, Fink GR, Drzezga A, Eggers C, van Eimeren T.	Brain	2019	10.1093/brain/awz007	-	functional connectivity, cortical thickness	Reduced fucntional connectivity between ventral striatum and cingulate cortex in PD with ICD, Cortical thickness of subgenual cingulate correlates positively with ICB severity	sMRI, fMRI, PET	62 PD, 18 HC
31309609	Early limbic microstructural alterations in apathy and depression in de novo Parkinson's disease	Prange S, Metereau E, Maillet A, Lhommée E, Klinger H, Pelissier P, Ibarrola D, Heckemann RA, Castrioto A, Tremblay L, Sgambato V, Broussolle E, Krack P, Thobois S.	Mov Disord	2019	10.1002/mds.27793	-	DTI, SERT-PET, DAT-PET	apathy is associated with microstructural alterations and serotonergic dysfunticon of the anteror cingulate	sMRI, PET	14 apathetic PD, 13 non-apathetic PD, 15 HC
31865064	Decline in drawing ability and cerebral perfusion in Parkinson's disease patients after subthalamic nucleus deep brain stimulation surgery	Furukawa S, Hirano S, Yamamoto T, Asahina M, Uchiyama T, Yamanaka Y, Nakano Y, Ishikawa A, Kojima K, Abe M, Uji Y, Higuchi Y, Horikoshi T, Uno T, Kuwabara S.	Parkinsonism Relat Disord	2020	10.1016/j.parkreldis.2019.12.002	-	perfusion	In PD decline in drawing ability is associated with a reduced perfusion of cingulate after DBS	SPECT	21 PD, 17 HC
30706197	Dopaminergic denervation using [(123)I]-FPCIT and pain in Parkinson's disease: a correlation study	Dellapina E, Pellaprat J, Adel D, Llido J, Harroch E, Martini JB, Kas A, Salabert AS, Ory-Magne F, Payoux P, Brefel-Courbon C.	J Neural Transm (Vienna)	2019	10.1007/s00702-019-01974-5	-	DAT-density	positive correlation between DAT binding and sujective heat pain threshold in posterior cingulate cortex	SPECT	25 PD patients
32435042	[Sensitivity and specificity of combined use of Ala score and CIScore in the diagnosis of dementia with Lewy bodies]	Yamaguchi Y, Ouma S, Nonokuma M, Nagamachi S, Tsuboi Y.	Rinsho Shinkeigaku	2020	10.5692/clinicalneurol.60.cn-001369	A.1	-	-	-	-
32376561	[Changes of brain structural network properties in patients with rapid eye movement sleep behavior disorder]	Zhang R, Li Z, Bai Y, Xu P, Zhang J, Zhang H.	Nan Fang Yi Ke Da Xue Xue Bao	2020	10.12122/j.issn.1673-4254.2020.01.20	A.1	-	-	-	-
30955311	[Abnormal functional connectivity between sublaterodorsal nucleus and the motor cortex in Parkinson's disease with rapid-eye-movement sleep behavior disorder]	Bai YY, Zhang HJ, Li ZL, Wang SH, Li YL, You Y, Qin YL, Zhang JW.	Zhonghua Yi Xue Za Zhi	2019	10.3760/cma.j.issn.0376-2491.2019.13.007	A.1	-	-	-	-
30082498	[Cingulate Island Sign]	Imabayashi E.	Brain Nerve	2018	10.11477/mf.1416201097	A.1	-	-	-	-
33858320	Clinical implications for dopaminergic and functional neuroimage research in cognitive symptoms of Parkinson's disease	Hirano S.	Mol Med	2021	10.1186/s10020-021-00301-7	A.3	-	-	-	-
33289195	Neuroimaging of Anxiety in Parkinson's Disease: A Systematic Review	Carey G, Görmezoğlu M, de Jong JJA, Hofman PAM, Backes WH, Dujardin K, Leentjens AFG.	Mov Disord	2021	10.1002/mds.28404	A.3	-	-	-	-
32927414	Incentive-driven decision-making networks in de novo and drug-treated Parkinson's disease patients with impulsive-compulsive behaviors: A systematic review of neuroimaging studies	Martini A, Tamburin S, Biundo R, Weis L, Antonini A, Pizzolo C, Leoni G, Chimenton S, Edelstyn NMJ.	Parkinsonism Relat Disord	2020	10.1016/j.parkreldis.2020.07.020	A.3	-	-	-	-
30810212	Mesolimbic dopamine and anterior cingulate cortex connectivity changes lead to impulsive behaviour in Parkinson's disease	Strafella AP.	Brain	2019	10.1093/brain/awz010	A.3	-	-	-	-
31731914	Cingulate cortex in Parkinson's disease	Vogt BA.	Handb Clin Neurol	2019	10.1016/B978-0-444-64196-0.00013-3	A.3	-	-	-	-
31586557	Neural bases of impulse control disorders in Parkinson's disease: A systematic review and an ALE meta-analysis	Santangelo G, Raimo S, Cropano M, Vitale C, Barone P, Trojano L.	Neurosci Biobehav Rev	2019	10.1016/j.neubiorev.2019.09.041	A.3	-	-	-	-
31370011	Current and future directions of deep brain stimulation for neurological and psychiatric disorders	Lee DJ, Lozano CS, Dallapiazza RF, Lozano AM.	J Neurosurg	2019	10.3171/2019.4.JNS181761	A.3	-	-	-	-
29031913	Chronic pain and pain processing in Parkinson's disease	Blanchet PJ, Brefel-Courbon C.	Prog Neuropsychopharmacol Biol Psychiatry	2018	10.1016/j.pnpbp.2017.10.010	A.3	-	-	-	-
28689673	The anatomy of apathy: A neurocognitive framework for amotivated behaviour	Le Heron C, Apps MAJ, Husain M.	Neuropsychologia	2018	10.1016/j.neuropsychologia.2017.07.003	A.3	-	-	-	-
34328531	A 3D deep learning model to predict the diagnosis of dementia with Lewy bodies, Alzheimer's disease, and mild cognitive impairment using brain 18F-FDG PET	Etminani K, Soliman A, Davidsson A, Chang JR, Martínez-Sanchis B, Byttner S, Camacho V, Bauckneht M, Stegeran R, Ressner M, Agudelo-Cifuentes M, Chincarini A, Brendel M, Rominger A, Bruffaerts R, Vandenberghe R, Kramberger MG, Trost M, Nicastro N, Frisoni GB, Lemstra AW, van Berckel BNM, Pilotto A, Padovani A, Morbelli S, Aarsland D, Nobili F, Garibotto V, Ochoa-Figueroa M.	Eur J Nucl Med Mol Imaging	2022	10.1007/s00259-021-05483-0	B.1	-	-	-	-
34772450	In vivo human molecular neuroimaging of dopaminergic vulnerability along the Alzheimer's disease phases	Sala A, Caminiti SP, Presotto L, Pilotto A, Liguori C, Chiaravalloti A, Garibotto V, Frisoni GB, D'Amelio M, Paghera B, Schillaci O, Mercuri N, Padovani A, Perani D.	Alzheimers Res Ther	2021	10.1186/s13195-021-00925-1	B.1	-	-	-	-
34327752	Cognitive Impairments in Spinocerebellar Ataxia Type 10 and Their Relation to Cortical Thickness	Chirino-Pérez A, Vaca-Palomares I, Torres DL, Hernandez-Castillo CR, Diaz R, Ramirez-Garcia G, Fernandez-Ruiz J.	Mov Disord	2021	10.1002/mds.28728	B.1	-	-	-	-
34252877	FDG PET metabolic signatures distinguishing prodromal DLB and prodromal AD	Kantarci K, Boeve BF, Przybelski SA, Lesnick TG, Chen Q, Fields J, Schwarz CG, Senjem ML, Gunte JL, Jack CR, Min P, Jain M, Miyagawa T, Savica R, Graff-Radford J, Botha H, Jones DT, Knopman DS, Graff-Radford N, Ferman TJ, Petersen RC, Lowe VJ.	Neuroimage Clin	2021	10.1016/j.nicl.2021.102754	B.1	-	-	-	-
34166866	FDG-PET patterns associated with ideomotor apraxia and imitation apraxia in patients with corticobasal syndrome	Jo S, Oh JS, Cheong EN, Kim HJ, Lee S, Oh M, Kim JS, Chung SJ, Lee CS, Kwon M, Kang D, Lee JH.	Parkinsonism Relat Disord	2021	10.1016/j.parkreldis.2021.06.006	B.1	-	-	-	-
34130107	Cerebrovascular disease, neurodegeneration, and clinical phenotype in dementia with Lewy bodies	Ferreira D, Nedelska Z, Graff-Radford J, Przybelski SA, Lesnick TG, Schwarz CG, Botha H, Senjem ML, Fields JA, Knopman DS, Savica R, Ferman TJ, Graff-Radford NR, Lowe VJ, Jack CR, Petersen RC, Lemstra AW, van de Beek M, Barkhof F, Blanc F, Loureiro de Sousa P, Philippi N, Cretin B, Demuynck C, Hort J, Oppedal K, Boeve BF, Aarsland D, Westman E, Kantarci K.	Neurobiol Aging	2021	10.1016/j.neurobiolaging.2021.04.029	B.1	-	-	-	-
34124853	The degeneration changes of basal forebrain are associated with prospective memory impairment in patients with Wilson's disease	Wu Y, Hu S, Wang Y, Dong T, Wu H, Zhang Y, Qu Q, Wang A, Yang Y, Li C, Kan H.	Brain Behav	2021	10.1002/brb3.2239	B.1	-	-	-	-
34111721	Functional brain imaging of speeded decision processing in Parkinson's disease and comparison with Schizophrenia	Eleni P, Georgia P, Constantine P, Efstratios K, Georgios V, Nikolaos K, Christoph K, Nikolaos S.	Psychiatry Res Neuroimaging	2021	10.1016/j.pscychresns.2021.111312	B.1	-	-	-	-
33998063	Gray Matter Vulnerabilities Predict Longitudinal Development of Apathy in Huntington's Disease	De Paepe AE, Ara A, Garcia-Gorro C, Martinez-Horta S, Perez-Perez J, Kulisevsky J, Rodriguez-Dechicha N, Vaquer I, Subira S, Calopa M, Muñoz E, Santacruz P, Ruiz-Idiago J, Mareca C, de Diego-Balaguer R, Camara E.	Mov Disord	2021	10.1002/mds.28638	B.1	-	-	-	-
33792979	Cingulate networks associated with gray matter loss in Parkinson's disease show high expression of cholinergic genes in the healthy brain	Keo A, Dzyubachyk O, van der Grond J, Hafkemeijer A, van de Berg WDJ, van Hilten JJ, Reinders MJT, Mahfouz A.	Eur J Neurosci	2021	10.1111/ejn.15216	B.1	-	-	-	-
33770626	A neurodevelopmental signature of parkinsonism in schizophrenia	Wolf RC, Kubera KM, Waddington JL, Schmitgen MM, Fritze S, Rashidi M, Thieme CE, Sambataro F, Geiger LS, Tost H, Hirjak D.	Schizophr Res	2021	10.1016/j.schres.2021.03.004	B.1	-	-	-	-
33729738	Fatty acid amide hydrolase binding is inversely correlated with amygdalar functional connectivity: a combined positron emission tomography and magnetic resonance imaging study in healthy individuals	Green DGJ, Kim J, Kish SJ, Tyndale RF, Hill MN, Strafella AP, Tong J, McCluskey T, Westwood DJ, Houle S, Lobaugh NJ, Boileau I.	J Psychiatry Neurosci	2021	10.1503/jpn.200010	B.1	-	-	-	-
33704477	Diagnostic Utility of Measuring Cerebral Atrophy in the Behavioral Variant of Frontotemporal Dementia and Association With Clinical Deterioration	Illán-Gala I, Falgàs N, Friedberg A, Castro-Suárez S, Keret O, Rogers N, Oz D, Nigro S, Quattrone A, Quattrone A, Wolf A, Younes K, Santos-Santos M, Borrego-Écija S, Cobigo Y, Dols-Icardo O, Lladó A, Sánchez-Valle R, Clarimon J, Blesa R, Alcolea D, Fortea J, Lleó A, Grinberg LT, Spina S, Kramer JH, Rabinovici GD, Boxer A, Gorno Tempini ML, Miller BL, Seeley WW, Rosen HJ, Perry DC.	JAMA Netw Open	2021	10.1001/jamanetworkopen.2021.1290	B.1	-	-	-	-
33631471	Different patterns of β-amyloid deposition in patients with Alzheimer's disease according to the presence of mild parkinsonism	Chung SJ, Lee S, Yoo HS, Baik K, Lee HS, Jung JH, Choi Y, Hong JM, Kim YJ, Ye BS, Sohn YH, Yun M, Lee PH.	Neurobiol Aging	2021	10.1016/j.neurobiolaging.2021.01.022	B.1	-	-	-	-
33528089	Associations among education, age, and the dementia with Lewy bodies (DLB) metabolic pattern: A European-DLB consortium project	Bauckneht M, Chincarini A, Brendel M, Rominger A, Beyer L, Bruffaerts R, Vandenberghe R, Kramberger MG, Trost M, Garibotto V, Nicastro N, Frisoni GB, Lemstra AW, van Berckel BNM, Pilotto A, Padovani A, Ochoa-Figueroa MA, Davidsson A, Camacho V, Peira E, Arnaldi D, Pardini M, Donegani MI, Raffa S, Miceli A, Sambuceti G, Aarsland D, Nobili F, Morbelli S.	Alzheimers Dement	2021	10.1002/alz.12294	B.1	-	-	-	-
33523013	Cerebral Microbleeds in Patients with Parkinson's Disease and Dementia with Lewy Bodies: Comparison Using Magnetic Resonance Imaging and 99 mTc-ECD SPECT Subtraction Imaging	Takemoto M, Yamashita T, Ohta Y, Tadokoro K, Omote Y, Morihara R, Abe K.	J Alzheimers Dis	2021	10.3233/JAD-201495	B.1	-	-	-	-
33511557	Altered structural connectivity networks in dementia with lewy bodies	Nicastro N, Mak E, Surendranathan A, Rittman T, Rowe JB, O'Brien JT.	Brain Imaging Behav	2021	10.1007/s11682-020-00444-x	B.1	-	-	-	-
33511424	Cuneus/precuneus as a central hub for brain functional connectivity of mild cognitive impairment in idiopathic REM sleep behavior patients	Mattioli P, Pardini M, Famà F, Girtler N, Brugnolo A, Orso B, Meli R, Filippi L, Grisanti S, Massa F, Bauckneht M, Miceli A, Terzaghi M, Morbelli S, Nobili F, Arnaldi D.	Eur J Nucl Med Mol Imaging	2021	10.1007/s00259-021-05205-6	B.1	-	-	-	-
33459638	Effect of Alzheimer's Disease and Lewy Body Disease on Metabolic Changes	Lee YH, Jeon S, Yoo HS, Chung SJ, Jung JH, Baik K, Sohn YH, Lee PH, Yun M, Evans AC, Ye BS.	J Alzheimers Dis	2021	10.3233/JAD-201094	B.1	-	-	-	-
33422890	The value of multimodal imaging with (123)I-FP-CIT SPECT in differential diagnosis of dementia with Lewy bodies and Alzheimer's disease dementia	Miyagawa T, Przybelski SA, Maltais D, Min HK, Jordan L, Lesnick TG, Chen Q, Graff-Radford J, Jones D, Savica R, Knopman D, Petersen R, Kremers WK, Forsberg LK, Fields JA, Ferman TJ, Allen L, Parisi J, Reichard RR, Murray M, Dickson D, Boeve BF, Kantarci K, Lowe VJ.	Neurobiol Aging	2021	10.1016/j.neurobiolaging.2020.12.009	B.1	-	-	-	-
33361600	Cingulate Island Sign in Single Photon Emission Computed Tomography: Clinical Biomarker Correlations in Lewy Body Disease and Alzheimer's Disease	Futamura A, Hieda S, Mori Y, Sugimoto A, Kasai H, Kuroda T, Yano S, Kasuga K, Murakami H, Ikeuchi T, Ono K.	J Alzheimers Dis	2021	10.3233/JAD-201145	B.1	-	-	-	-
33305428	Echolalia in patients with primary progressive aphasia	Ota S, Kanno S, Morita A, Narita W, Kawakami N, Kakinuma K, Saito Y, Kobayashi E, Baba T, Iizuka O, Nishio Y, Matsuda M, Odagiri H, Endo K, Takanami K, Mori E, Suzuki K.	Eur J Neurol	2021	10.1111/ene.14673	B.1	-	-	-	-
33085178	Alterations in intrinsic functional networks in Parkinson's disease patients with depression: A resting-state functional magnetic resonance imaging study	Qiu YH, Huang ZH, Gao YY, Feng SJ, Huang B, Wang WY, Xu QH, Zhao JH, Zhang YH, Wang LM, Nie K, Wang LJ.	CNS Neurosci Ther	2021	10.1111/cns.13467	B.1	-	-	-	-
32939741	The development of new method to differentiate between Dementia with Lewy bodies and Alzheimer's disease by cerebral perfusion SPECT-comparison to CIScore	Honda G, Nagamachi S, Nonokuma M, Takano K, Kuwabara Y, Yoshimitsu K, Iida H, Ogomori K, Kawasaki H, Tsuboi Y.	Jpn J Radiol	2021	10.1007/s11604-020-01041-0	B.1	-	-	-	-
32646230	Possible neuroprotective effects of rasagiline in Alzheimer's disease: a SPECT study	Song IU, Im JJ, Jeong H, Na SH, Chung YA.	Acta Radiol	2021	10.1177/0284185120940264	B.1	-	-	-	-
32608031	Altered structure and functional connectivity of the central autonomic network in idiopathic rapid eye movement sleep behaviour disorder	Li G, Chen Z, Zhou L, Zhao A, Niu M, Li Y, Luo N, Kang W, Liu J.	J Sleep Res	2021	10.1111/jsr.13136	B.1	-	-	-	-
33353609	Gait initiation in progressive supranuclear palsy: brain metabolic correlates	Palmisano C, Todisco M, Marotta G, Volkmann J, Pacchetti C, Frigo CA, Pezzoli G, Isaias IU.	Neuroimage Clin	2020	10.1016/j.nicl.2020.102408	B.1	-	-	-	-
33137618	Cortical hypometabolism associated with cognitive impairment of multiple system atrophy	Park KW, Ko JH, Choi N, Jo S, Park YJ, Lee EJ, Kim SJ, Chung SJ, Lee CS.	Parkinsonism Relat Disord	2020	10.1016/j.parkreldis.2020.10.039	B.1	-	-	-	-
32894990	Computational framework for detection of subtypes of neuropsychiatric disorders based on DTI-derived anatomical connectivity	Chen R, Lee K, Herskovits EH.	Neuroradiol J	2020	10.1177/1971400920950694	B.1	-	-	-	-
32652635	Synaptic Loss in Primary Tauopathies Revealed by [(11) C]UCB-J Positron Emission Tomography	Holland N, Jones PS, Savulich G, Wiggins JK, Hong YT, Fryer TD, Manavaki R, Sephton SM, Boros I, Malpetti M, Hezemans FH, Aigbirhio FI, Coles JP, O'Brien J, Rowe JB.	Mov Disord	2020	10.1002/mds.28188	B.1	-	-	-	-
32498602	Topography of Cholinergic Changes in Dementia With Lewy Bodies and Key Neural Network Hubs	Kanel P, Müller MLTM, van der Zee S, Sanchez-Catasus CA, Koeppe RA, Frey KA, Bohnen NI.	J Neuropsychiatry Clin Neurosci	2020	10.1176/appi.neuropsych.19070165	B.1	-	-	-	-
32417727	Evaluating 2-[(18)F]FDG-PET in differential diagnosis of dementia using a data-driven decision model	Gjerum L, Frederiksen KS, Henriksen OM, Law I, Bruun M, Simonsen AH, Mecocci P, Baroni M, Dottorini ME, Koikkalainen J, Lötjönen J, Hasselbalch SG.	Neuroimage Clin	2020	10.1016/j.nicl.2020.102267	B.1	-	-	-	-
32310181	Cerebrospinal Fluid and MRI Biomarkers in Neurodegenerative Diseases: A Retrospective Memory Clinic-Based Study	Kaipainen A, Jääskeläinen O, Liu Y, Haapalinna F, Nykänen N, Vanninen R, Koivisto AM, Julkunen V, Remes AM, Herukka SK.	J Alzheimers Dis	2020	10.3233/JAD-200175	B.1	-	-	-	-
32283991	Comparison of T(1)Rho MRI, Glucose Metabolism, and Amyloid Burden Across the Cognitive Spectrum: A Pilot Study	Boles Ponto LL, Magnotta VA, Menda Y, Moser DJ, Oleson JJ, Harlynn EL, DeVries SD, Wemmie JA, Schultz SK.	J Neuropsychiatry Clin Neurosci	2020	10.1176/appi.neuropsych.19100221	B.1	-	-	-	-
32272241	Connectivity-based identification of a potential neurosurgical target for mood disorders	Sweet JA, Thyagaraj S, Chen Z, Tatsuoka C, Staudt MD, Calabrese JR, Miller JP, Gao K, McIntyre CC.	J Psychiatr Res	2020	10.1016/j.jpsychires.2020.03.011	B.1	-	-	-	-
32234823	Clinical, ocular motor, and imaging profile of Niemann-Pick type C heterozygosity	Bremova-Ertl T, Sztatecsny C, Brendel M, Moser M, Möller B, Clevert DA, Beck-Wödl S, Kun-Rodrigues C, Bras J, Rominger A, Ninov D, Strupp M, Schneider SA.	Neurology	2020	10.1212/WNL.0000000000009290	B.1	-	-	-	-
32170446	Spatial metabolic profiles to discriminate dementia with Lewy bodies from Alzheimer disease	Iizuka T, Kameyama M.	J Neurol	2020	10.1007/s00415-020-09790-8	B.1	-	-	-	-
32113070	Diagnostic potential of automated tractography in progressive supranuclear palsy variants	Potrusil T, Krismer F, Beliveau V, Seppi K, Müller C, Troger F, Göbel G, Steiger R, Gizewski ER, Poewe W, Scherfler C.	Parkinsonism Relat Disord	2020	10.1016/j.parkreldis.2020.02.007	B.1	-	-	-	-
32108697	FDG Uptake in the Basal Forebrain as Measured by Digital High-Resolution PET Is a Promising Marker of Basal Forebrain Degeneration in the Lewy Body Disease Spectrum: A Pilot Study	Özden C, Frings L, Apostolova I, Lange C, Klutmann S, Adam G, Bannas P, Meyer PT, Grothe MJ, Buchert R.	Clin Nucl Med	2020	10.1097/RLU.0000000000002960	B.1	-	-	-	-
31911283	A visual rating scale for cingulate island sign on 18F-FDG-PET to differentiate dementia with Lewy bodies and Alzheimer's disease	Gjerum L, Frederiksen KS, Henriksen OM, Law I, Anderberg L, Andersen BB, Bjerregaard E, Hejl AM, Høgh P, Hasselbalch SG.	J Neurol Sci	2020	10.1016/j.jns.2019.116645	B.1	-	-	-	-
31791660	Distinguishing between dementia with Lewy bodies and Alzheimer's disease using metabolic patterns	Ye BS, Lee S, Yoo H, Chung SJ, Lee YH, Choi Y, Lee PH, Sohn YH, Yun M.	Neurobiol Aging	2020	10.1016/j.neurobiolaging.2019.10.020	B.1	-	-	-	-
31771066	Metabolic Network Topology of Alzheimer's Disease and Dementia with Lewy Bodies Generated Using Fluorodeoxyglucose Positron Emission Tomography	Imai M, Tanaka M, Sakata M, Wagatsuma K, Tago T, Toyohara J, Sengoku R, Nishina Y, Kanemaru K, Ishibashi K, Murayama S, Ishii K.	J Alzheimers Dis	2020	10.3233/JAD-190843	B.1	-	-	-	-
31768599	Cognitive signature of brain FDG PET based on deep learning: domain transfer from Alzheimer's disease to Parkinson's disease	Choi H, Kim YK, Yoon EJ, Lee JY, Lee DS; Alzheimer’s Disease Neuroimaging Initiative.	Eur J Nucl Med Mol Imaging	2020	10.1007/s00259-019-04538-7	B.1	-	-	-	-
31725927	Cholinergic denervation in patients with idiopathic rapid eye movement sleep behaviour disorder	Gersel Stokholm M, Iranzo A, Østergaard K, Serradell M, Otto M, Bacher Svendsen K, Garrido A, Vilas D, Fedorova TD, Santamaria J, Møller A, Gaig C, Hiraoka K, Brooks DJ, Okamura N, Borghammer P, Tolosa E, Pavese N.	Eur J Neurol	2020	10.1111/ene.14127	B.1	-	-	-	-
31613991	Neurochemical abnormalities in patients with type 1 Gaucher disease on standard of care therapy	Kartha RV, Joers J, Terluk MR, Travis A, Rudser K, Tuite PJ, Weinreb NJ, Jarnes JR, Cloyd JC, Öz G.	J Inherit Metab Dis	2020	10.1002/jimd.12182	B.1	-	-	-	-
31549279	Diagnostic imaging of dementia with Lewy bodies, frontotemporal lobar degeneration, and normal pressure hydrocephalus	Ishii K.	Jpn J Radiol	2020	10.1007/s11604-019-00881-9	B.1	-	-	-	-
31769622	A data mining approach for classification of orthostatic and essential tremor based on MRI-derived brain volume and cortical thickness	Benito-León J, Louis ED, Mato-Abad V, Sánchez-Ferro A, Romero JP, Matarazzo M, Serrano JI.	Ann Clin Transl Neurol	2019	10.1002/acn3.50947	B.1	-	-	-	-
31659172	A quick test of cognitive speed can predict development of dementia in Parkinson's disease	Jalakas M, Palmqvist S, Hall S, Svärd D, Lindberg O, Pereira JB, van Westen D, Hansson O.	Sci Rep	2019	10.1038/s41598-019-51505-1	B.1	-	-	-	-
31633646	Metabolic imaging patterns in posterior cortical atrophy and Lewy body dementia	Gupta V, Verma R, Ranjan R, Belho ES, Seniaray N, Dinand V, Malik D, Mahajan H.	Nucl Med Commun	2019	10.1097/MNM.0000000000001102	B.1	-	-	-	-
31586023	Clinical and neural responses to cognitive behavioral therapy for functional tremor	Espay AJ, Ries S, Maloney T, Vannest J, Neefus E, Dwivedi AK, Allendorfer JB, Wulsin LR, LaFrance WC, Lang AE, Szaflarski JP.	Neurology	2019	10.1212/WNL.0000000000008442	B.1	-	-	-	-
31230267	Clinical profiles of late-onset psychiatric patients exhibiting incidental REM sleep without atonia	Fujishiro H, Okuda M, Iwamoto K, Miyata S, Torii Y, Iritani S, Ozaki N.	J Neural Transm (Vienna)	2019	10.1007/s00702-019-02035-7	B.1	-	-	-	-
31222138	Deep-learning-based imaging-classification identified cingulate island sign in dementia with Lewy bodies	Iizuka T, Fukasawa M, Kameyama M.	Sci Rep	2019	10.1038/s41598-019-45415-5	B.1	-	-	-	-
31199036	The Cingulate Island Sign on FDG-PET vs. IMP-SPECT to Assess Mild Cognitive Impairment in Alzheimer's Disease vs. Dementia with Lewy Bodies	Chiba Y, Fujishiro H, Iseki E, Kasanuki K, Sato K.	J Neuroimaging	2019	10.1111/jon.12643	B.1	-	-	-	-
31150092	Refining the Spectrum of Neuronal Intranuclear Inclusion Disease: A Case Report	Cupidi C, Dijkstra AA, Melhem S, Vernooij MW, Severijnen LA, Hukema RK, Rozemuller AJM, Neumann M, van Swieten JC, Seelaar H.	J Neuropathol Exp Neurol	2019	10.1093/jnen/nlz043	B.1	-	-	-	-
31098748	Extrastriatal dopaminergic and serotonergic pathways in Parkinson's disease and in dementia with Lewy bodies: a (123)I-FP-CIT SPECT study	Pilotto A, Schiano di Cola F, Premi E, Grasso R, Turrone R, Gipponi S, Scalvini A, Cottini E, Paghera B, Garibotto V, Rizzetti MC, Bonanni L, Borroni B, Morbelli S, Nobili F, Guerra UP, Perani D, Padovani A.	Eur J Nucl Med Mol Imaging	2019	10.1007/s00259-019-04324-5	B.1	-	-	-	-
31078078	Brain cholinergic alterations in idiopathic REM sleep behaviour disorder: a PET imaging study with (18)F-FEOBV	Bedard MA, Aghourian M, Legault-Denis C, Postuma RB, Soucy JP, Gagnon JF, Pelletier A, Montplaisir J.	Sleep Med	2019	10.1016/j.sleep.2018.12.020	B.1	-	-	-	-
30927559	Unraveling corticobasal syndrome and alien limb syndrome with structural brain imaging	Albrecht F, Mueller K, Ballarini T, Lampe L, Diehl-Schmid J, Fassbender K, Fliessbach K, Jahn H, Jech R, Kassubek J, Kornhuber J, Landwehrmeyer B, Lauer M, Ludolph AC, Lyros E, Prudlo J, Schneider A, Synofzik M, Wiltfang J, Danek A, Otto M; FTLD-Consortium, Schroeter ML.	Cortex	2019	10.1016/j.cortex.2019.02.015	B.1	-	-	-	-
30905401	Amygdala sign, a FDG-PET signature of dementia with Lewy Bodies	Pillai JA, Wu G, Tousi B, Larvie M, Léger GC, Leverenz JB.	Parkinsonism Relat Disord	2019	10.1016/j.parkreldis.2019.03.005	B.1	-	-	-	-
30805951	Metabolic patterns across core features in dementia with lewy bodies	Morbelli S, Chincarini A, Brendel M, Rominger A, Bruffaerts R, Vandenberghe R, Kramberger MG, Trost M, Garibotto V, Nicastro N, Frisoni GB, Lemstra AW, van der Zande J, Pilotto A, Padovani A, Garcia-Ptacek S, Savitcheva I, Ochoa-Figueroa MA, Davidsson A, Camacho V, Peira E, Arnaldi D, Bauckneht M, Pardini M, Sambuceti G, Aarsland D, Nobili F.	Ann Neurol	2019	10.1002/ana.25453	B.1	-	-	-	-
30726574	Widespread microglial activation in multiple system atrophy	Kübler D, Wächter T, Cabanel N, Su Z, Turkheimer FE, Dodel R, Brooks DJ, Oertel WH, Gerhard A.	Mov Disord	2019	10.1002/mds.27620	B.1	-	-	-	-
30548751	Comparison of brain perfusion patterns in dementia with Lewy bodies patients with or without cingulate island sign	Ishibashi M, Kimura N, Sumi K, Aso Y, Matsubara E.	Geriatr Gerontol Int	2019	10.1111/ggi.13586	B.1	-	-	-	-
30386933	Association of olfaction dysfunction with brain microstructure in prodromal Parkinson disease	Sanjari Moghaddam H, Dolatshahi M, Salardini E, Aarabi MH.	Neurol Sci	2019	10.1007/s10072-018-3629-2	B.1	-	-	-	-
30249427	The impact of bilingualism on brain structure and function in Huntington's disease	Martínez-Horta S, Moreu A, Perez-Perez J, Sampedro F, Horta-Barba A, Pagonabarraga J, Gomez-Anson B, Lozano-Martinez GA, Lopez-Mora DA, Camacho V, Fernández-León A, Carrió I, Kulisevsky J.	Parkinsonism Relat Disord	2019	10.1016/j.parkreldis.2018.09.017	B.1	-	-	-	-
30238208	Neural correlates of apathy in patients with neurodegenerative disorders: an activation likelihood estimation (ALE) meta-analysis	Raimo S, Santangelo G, D'Iorio A, Trojano L, Grossi D.	Brain Imaging Behav	2019	10.1007/s11682-018-9959-0	B.1	-	-	-	-
30206799	Patterns of Grey Matter Atrophy at Different Stages of Parkinson's and Alzheimer's Diseases and Relation to Cognition	Kunst J, Marecek R, Klobusiakova P, Balazova Z, Anderkova L, Nemcova-Elfmarkova N, Rektorova I.	Brain Topogr	2019	10.1007/s10548-018-0675-2	B.1	-	-	-	-
30373672	Detection of tau in Gerstmann-Sträussler-Scheinker disease (PRNP F198S) by [(18)F]Flortaucipir PET	Risacher SL, Farlow MR, Bateman DR, Epperson F, Tallman EF, Richardson R, Murrell JR, Unverzagt FW, Apostolova LG, Bonnin JM, Ghetti B, Saykin AJ.	Acta Neuropathol Commun	2018	10.1186/s40478-018-0608-z	B.1	-	-	-	-
30255936	Regional vesicular acetylcholine transporter distribution in human brain: A [(18) F]fluoroethoxybenzovesamicol positron emission tomography study	Albin RL, Bohnen NI, Muller MLTM, Dauer WT, Sarter M, Frey KA, Koeppe RA.	J Comp Neurol	2018	10.1002/cne.24541	B.1	-	-	-	-
30003031	Regional cortical perfusion on arterial spin labeling MRI in dementia with Lewy bodies: Associations with clinical severity, glucose metabolism and tau PET	Nedelska Z, Senjem ML, Przybelski SA, Lesnick TG, Lowe VJ, Boeve BF, Arani A, Vemuri P, Graff-Radford J, Ferman TJ, Jones DT, Savica R, Knopman DS, Petersen RC, Jack CR, Kantarci K.	Neuroimage Clin	2018	10.1016/j.nicl.2018.06.020	B.1	-	-	-	-
29982424	Localizing parkinsonism based on focal brain lesions	Joutsa J, Horn A, Hsu J, Fox MD.	Brain	2018	10.1093/brain/awy161	B.1	-	-	-	-
29845010	Disrupted functional connectivity in primary progressive apraxia of speech	Botha H, Utianski RL, Whitwell JL, Duffy JR, Clark HM, Strand EA, Machulda MM, Tosakulwong N, Knopman DS, Petersen RC, Jack CR Jr, Josephs KA, Jones DT.	Neuroimage Clin	2018	10.1016/j.nicl.2018.02.036	B.1	-	-	-	-
29799310	Clinical and imaging progression over 10 years in a patient with primary progressive apraxia of speech and autopsy-confirmed corticobasal degeneration	Tetzloff KA, Duffy JR, Strand EA, Machulda MM, Boland SM, Utianski RL, Botha H, Senjem ML, Schwarz CG, Josephs KA, Whitwell JL.	Neurocase	2018	10.1080/13554794.2018.1477963	B.1	-	-	-	-
29619853	Multi-modality molecular imaging characteristics of dementia with Lewy bodies	Gao ZB, Wang W, Zhao XL, Chen T, Fu LP, Xu BX, Wang ZF.	J Int Med Res	2018	10.1177/0300060518764749	B.1	-	-	-	-
29574086	Cerebral gray matter volume losses in essential tremor: A case-control study using high resolution tissue probability maps	Cameron E, Dyke JP, Hernandez N, Louis ED, Dydak U.	Parkinsonism Relat Disord	2018	10.1016/j.parkreldis.2018.03.008	B.1	-	-	-	-
29536636	Reproducible network and regional topographies of abnormal glucose metabolism associated with progressive supranuclear palsy: Multivariate and univariate analyses in American and Chinese patient cohorts	Ge J, Wu J, Peng S, Wu P, Wang J, Zhang H, Guan Y, Eidelberg D, Zuo C, Ma Y.	Hum Brain Mapp	2018	10.1002/hbm.24044	B.1	-	-	-	-
29508646	Pattern of cerebral hypoperfusion according to the clinical staging in dementia with Lewy bodies	Park KW, Hong YJ, Park JH, Park H, Cheon SM, Kim JW, Kim BC, Jeong YJ, Yoon HJ, Kang DY.	Neurocase	2018	10.1080/13554794.2018.1447133	B.1	-	-	-	-
29097082	Anterior cingulate cortex as an element of a possible novel motor circuit of the basal ganglia	Shin C, Kwon YN, Lee D, Hong IK, Kim HG, Lee KM, Ahn TB.	Parkinsonism Relat Disord	2018	10.1016/j.parkreldis.2017.10.018	B.1	-	-	-	-
28591814	Abnormal Gray Matter Shape, Thickness, and Volume in the Motor Cortico-Subcortical Loop in Idiopathic Rapid Eye Movement Sleep Behavior Disorder: Association with Clinical and Motor Features	Rahayel S, Postuma RB, Montplaisir J, Bedetti C, Brambati S, Carrier J, Monchi O, Bourgouin PA, Gaubert M, Gagnon JF.	Cereb Cortex	2018	10.1093/cercor/bhx137	B.1	-	-	-	-
34715273	Non-motor connections of the pedunculopontine nucleus of the rat and human brain	Özkan M, Köse B, Algın O, Oğuz S, Erden ME, Çavdar S.	Neurosci Lett	2022	10.1016/j.neulet.2021.136308	B.2	-	-	-	-
34885943	[(18)F]Nifene PET/CT Imaging in Mice: Improved Methods and Preliminary Studies of α4β2* Nicotinic Acetylcholinergic Receptors in Transgenic A53T Mouse Model of α-Synucleinopathy and Post-Mortem Human Parkinson's Disease	Campoy AT, Liang C, Ladwa RM, Patel KK, Patel IH, Mukherjee J.	Molecules	2021	10.3390/molecules26237360	B.2	-	-	-	-
32116262	Neurophysiological Biomarkers of Parkinson's Disease	Waninger S, Berka C, Stevanovic Karic M, Korszen S, Mozley PD, Henchcliffe C, Kang Y, Hesterman J, Mangoubi T, Verma A.	J Parkinsons Dis	2020	10.3233/JPD-191844	B.3	-	-	-	-
34958911	Alterations in white matter fiber in Parkinson disease across different cognitive stages	Sang T, He J, Wang J, Zhang C, Zhou W, Zeng Q, Yuan Y, Yu L, Feng Y.	Neurosci Lett	2022	10.1016/j.neulet.2021.136424	B.4	-	-	-	-
34449475	Comparison of perfusion 18F-FP-CIT PET and 99mTc-ECD SPECT in parkinsonian disorders	Chun K, Kong E, Cho I.	Medicine (Baltimore)	2021	10.1097/MD.0000000000027019	B.4	-	-	-	-
34275798	Plasma ApoA-1 and endothelin-1 levels changes in early Parkinson disease and its relationship with cognitive function and cerebral white matter structure change	Yan Y, Fu J.	Pak J Pharm Sci	2021		B.4	-	-	-	-
34102418	Paired inhibitory stimulation and gait training modulates supplemental motor area connectivity in freezing of gait	Lench DH, DeVries W, Kearney-Ramos TE, Chesnutt A, Monsch ED, Embry AE, Doolittle JD, Kautz SA, Hanlon CA, Revuelta GJ.	Parkinsonism Relat Disord	2021	10.1016/j.parkreldis.2021.05.028	B.4	-	-	-	-
34045303	Linking Stage-Specific Plasma Biomarkers to Gray Matter Atrophy in Parkinson Disease	Lin WC, Lee PL, Lu CH, Lin CP, Chou KH.	AJNR Am J Neuroradiol	2021	10.3174/ajnr.A7171	B.4	-	-	-	-
33850092	Levodopa responsiveness in Parkinson's disease patients and white matter alterations in diffusion tensor imaging: a cross-sectional tract-based spatial statistics study	Zhou W, Jiang J, Peng W, Zhou X, Du J, Mo L, Tan C, Liu X, Chen L.	Neuroreport	2021	10.1097/WNR.0000000000001641	B.4	-	-	-	-
33766988	Association of Gyrification Pattern, White Matter Changes, and Phenotypic Profile in Patients With Parkinson Disease	Tang X, Zhang Y, Liu D, Hu Y, Jiang L, Zhang J.	Neurology	2021	10.1212/WNL.0000000000011894	B.4	-	-	-	-
33649398	Investigating the relationship between the SNCA gene and cognitive abilities in idiopathic Parkinson's disease using machine learning	Ramezani M, Mouches P, Yoon E, Rajashekar D, Ruskey JA, Leveille E, Martens K, Kibreab M, Hammer T, Kathol I, Maarouf N, Sarna J, Martino D, Pfeffer G, Gan-Or Z, Forkert ND, Monchi O.	Sci Rep	2021	10.1038/s41598-021-84316-4	B.4	-	-	-	-
33484978	Cognitive impairment in Parkinson's disease is associated with Default Mode Network subsystem connectivity and cerebrospinal fluid Aβ	Zarifkar P, Kim J, La C, Zhang K, YorkWilliams S, Levine TF, Tian L, Borghammer P, Poston KL.	Parkinsonism Relat Disord	2021	10.1016/j.parkreldis.2021.01.002	B.4	-	-	-	-
33385593	Structural and functional correlates of subthalamic deep brain stimulation-induced apathy in Parkinson's disease	Boon LI, Potters WV, Zoon TJC, van den Heuvel OA, Prent N, de Bie RMA, Bot M, Schuurman PR, van den Munckhof P, Geurtsen GJ, Hillebrand A, Stam CJ, van Rootselaar AF, Berendse HW.	Brain Stimul	2021	10.1016/j.brs.2020.12.008	B.4	-	-	-	-
33217504	Aberrant voxel-based degree centrality in Parkinson's disease patients with mild cognitive impairment	Li MG, Bian XB, Zhang J, Wang ZF, Ma L.	Neurosci Lett	2021	10.1016/j.neulet.2020.135507	B.4	-	-	-	-
32990896	The exploration of Parkinson's disease: a multi-modal data analysis of resting functional magnetic resonance imaging and gene data	Bi XA, Wu H, Xie Y, Zhang L, Luo X, Fu Y; Alzheimer’s Disease Neuroimaging Initiative.	Brain Imaging Behav	2021	10.1007/s11682-020-00392-6	B.4	-	-	-	-
33456457	Functional Correlates of Action Observation of Gait in Patients with Parkinson's Disease	Bommarito G, Putzolu M, Avanzino L, Cosentino C, Botta A, Marchese R, Inglese M, Pelosin E.	Neural Plast	2020	10.1155/2020/8869201	B.4	-	-	-	-
32886420	Tracking Cortical Changes Throughout Cognitive Decline in Parkinson's Disease	Filippi M, Canu E, Donzuso G, Stojkovic T, Basaia S, Stankovic I, Tomic A, Markovic V, Petrovic I, Stefanova E, Kostic VS, Agosta F.	Mov Disord	2020	10.1002/mds.28228	B.4	-	-	-	-
32875986	Assessment of White Matter Lesions in Parkinson's Disease: Voxel-based Analysis and Tract-based Spatial Statistics Analysis of Parkinson's Disease with Mild Cognitive Impairment	Pu W, Shen X, Huang M, Li Z, Zeng X, Wang R, Shen G, Yu H.	Curr Neurovasc Res	2020	10.2174/1567202617666200901181842	B.4	-	-	-	-
32733633	Vascular Inflammation Is a Risk Factor Associated with Brain Atrophy and Disease Severity in Parkinson's Disease: A Case-Control Study	Yu CC, Chen HL, Chen MH, Lu CH, Tsai NW, Huang CC, Chang YY, Li SH, Chen YS, Chiang PL, Lin WC.	Oxid Med Cell Longev	2020	10.1155/2020/2591248	B.4	-	-	-	-
32684069	Distinct Effects of Motor Training on Resting-State Functional Networks of the Brain in Parkinson's Disease	Droby A, Maidan I, Jacob Y, Giladi N, Hausdorff JM, Mirelman A.	Neurorehabil Neural Repair	2020	10.1177/1545968320940985	B.4	-	-	-	-
32673707	Investigation of local white matter abnormality in Parkinson's disease by using an automatic fiber tract parcellation	Wang J, Zhang F, Zhao C, Zeng Q, He J, O'Donnell LJ, Feng Y.	Behav Brain Res	2020	10.1016/j.bbr.2020.112805	B.4	-	-	-	-
32651411	Increased large-scale inter-network connectivity in relation to impulsivity in Parkinson's disease	Koh J, Kaneoke Y, Donishi T, Ishida T, Sakata M, Hiwatani Y, Nakayama Y, Yasui M, Ishiguchi H, Hironishi M, Murata KY, Terada M, Ito H.	Sci Rep	2020	10.1038/s41598-020-68266-x	B.4	-	-	-	-
32559629	Arterial spin labeling detects perfusion patterns related to motor symptoms in Parkinson's disease	Rane S, Koh N, Oakley J, Caso C, Zabetian CP, Cholerton B, Montine TJ, Grabowski T.	Parkinsonism Relat Disord	2020	10.1016/j.parkreldis.2020.05.014	B.4	-	-	-	-
32557988	Structural and Functional Thalamic Changes in Parkinson's Disease With Mild Cognitive Impairment	Li MG, He JF, Liu XY, Wang ZF, Lou X, Ma L.	J Magn Reson Imaging	2020	10.1002/jmri.27195	B.4	-	-	-	-
32476230	Common and unique connectivity at the interface of motor, neuropsychiatric, and cognitive symptoms in Parkinson's disease: A commonality analysis	Lang S, Ismail Z, Kibreab M, Kathol I, Sarna J, Monchi O.	Hum Brain Mapp	2020	10.1002/hbm.25084	B.4	-	-	-	-
32355951	Cognitive load amplifies Parkinson's tremor through excitatory network influences onto the thalamus	Dirkx MF, Zach H, van Nuland AJ, Bloem BR, Toni I, Helmich RC.	Brain	2020	10.1093/brain/awaa083	B.4	-	-	-	-
32272152	Local White Matter Fiber Clustering Differentiates Parkinson's Disease Diagnoses	Feng Y, Yan W, Wang J, Song J, Zeng Q, Zhao C.	Neuroscience	2020	10.1016/j.neuroscience.2020.03.049	B.4	-	-	-	-
32064569	Primary disruption of the default mode network subsystems in drug-naïve Parkinson's disease with mild cognitive impairments	Hou Y, Yuan X, Wei Q, Ou R, Yang J, Gong Q, Shang H.	Neuroradiology	2020	10.1007/s00234-020-02378-z	B.4	-	-	-	-
31894419	Neural and dopaminergic correlates of fatigue in Parkinson's disease	Kang SY, Bang M, Hong JY, Oh J, Kim JS, Han YM, Chang SK, Lee SA, Yoon U, Shin NY.	J Neural Transm (Vienna)	2020	10.1007/s00702-019-02130-9	B.4	-	-	-	-
31869768	Functional connectivity markers of depression in advanced Parkinson's disease	Lin H, Cai X, Zhang D, Liu J, Na P, Li W.	Neuroimage Clin	2020	10.1016/j.nicl.2019.102130	B.4	-	-	-	-
31822931	Alterations of regional homogeneity in Parkinson's disease with mild cognitive impairment: a preliminary resting-state fMRI study	Li MG, Liu TF, Zhang TH, Chen ZY, Nie BB, Lou X, Wang ZF, Ma L.	Neuroradiology	2020	10.1007/s00234-019-02333-7	B.4	-	-	-	-
31789477	Longitudinal brain atrophy distribution in advanced Parkinson's disease: What makes the difference in "cognitive status" converters?	Gorges M, Kunz MS, Müller HP, Liepelt-Scarfone I, Storch A, Dodel R, Hilker-Roggendorf R; LANDSCAPE Consortium, Berg D, Kalbe E, Braak H, Del Tredici K, Baudrexel S, Huppertz HJ, Kassubek J.	Hum Brain Mapp	2020	10.1002/hbm.24884	B.4	-	-	-	-
31705173	Functional impact of subthalamotomy by magnetic resonance-guided focused ultrasound in Parkinson's disease: a hybrid PET/MR study of resting-state brain metabolism	Rodriguez-Rojas R, Pineda-Pardo JA, Martinez-Fernandez R, Kogan RV, Sanchez-Catasus CA, Del Alamo M, Hernández F, García-Cañamaque L, Leenders KL, Obeso JA.	Eur J Nucl Med Mol Imaging	2020	10.1007/s00259-019-04497-z	B.4	-	-	-	-
31817127	Correlation between Executive Network Integrity and Sarcopenia in Patients with Parkinson's Disease	Lee CY, Chen HL, Chen PC, Chen YS, Chiang PL, Wang CK, Lu CH, Chen MH, Chou KH, Huang YC, Lin WC.	Int J Environ Res Public Health	2019	10.3390/ijerph16244884	B.4	-	-	-	-
31795054	A longitudinal fixel-based analysis of white matter alterations in patients with Parkinson's disease	Rau YA, Wang SM, Tournier JD, Lin SH, Lu CS, Weng YH, Chen YL, Ng SH, Yu SW, Wu YM, Tsai CC, Wang JJ.	Neuroimage Clin	2019	10.1016/j.nicl.2019.102098	B.4	-	-	-	-
31607424	Impact of dopamine and cognitive impairment on neural reactivity to facial emotion in Parkinson's disease	Dan R, Růžička F, Bezdicek O, Roth J, Růžička E, Vymazal J, Goelman G, Jech R.	Eur Neuropsychopharmacol	2019	10.1016/j.euroneuro.2019.09.003	B.4	-	-	-	-
31554460	Reduced regional activity and functional connectivity within sensorimotor network in Parkinson's patients with restless legs syndrome	Li Z, Chen J, Lin Y, Zhou M, Cai Q, Li X, Wu Z, Chen X, Yang X, Zhu X, Lu J, Zhang L, Liu B, Luo X, Xu P.	Mol Pain	2019	10.1177/1744806919882272	B.4	-	-	-	-
31425517	Cortico-basal white matter alterations occurring in Parkinson's disease	Isaacs BR, Trutti AC, Pelzer E, Tittgemeyer M, Temel Y, Forstmann BU, Keuken MC.	PLoS One	2019	10.1371/journal.pone.0214343	B.4	-	-	-	-
31229470	Serotonergic pathology and disease burden in the premotor and motor phase of A53T α-synuclein parkinsonism: a cross-sectional study	Wilson H, Dervenoulas G, Pagano G, Koros C, Yousaf T, Picillo M, Polychronis S, Simitsi A, Giordano B, Chappell Z, Corcoran B, Stamelou M, Gunn RN, Pellecchia MT, Rabiner EA, Barone P, Stefanis L, Politis M.	Lancet Neurol	2019	10.1016/S1474-4422(19)30140-1	B.4	-	-	-	-
31037327	Alteration of Brain Functional Connectivity in Parkinson's Disease Patients with Dysphagia	Gao J, Guan X, Cen Z, Chen Y, Ding X, Lou Y, Wu S, Wang B, Ouyang Z, Xuan M, Gu Q, Xu X, Huang P, Zhang M, Luo W.	Dysphagia	2019	10.1007/s00455-019-10015-y	B.4	-	-	-	-
30991086	A search for cortical correlates of trait impulsivity in Parkinson´s disease	Kubera KM, Schmitgen MM, Nagel S, Hess K, Herweh C, Hirjak D, Sambataro F, Wolf RC.	Behav Brain Res	2019	10.1016/j.bbr.2019.111911	B.4	-	-	-	-
30682518	Cortical thinning across Parkinson's disease stages and clinical correlates	Wilson H, Niccolini F, Pellicano C, Politis M.	J Neurol Sci	2019	10.1016/j.jns.2019.01.020	B.4	-	-	-	-
30653564	Central modulation of parasympathetic outflow is impaired in de novo Parkinson's disease patients	Tessa C, Toschi N, Orsolini S, Valenza G, Lucetti C, Barbieri R, Diciotti S.	PLoS One	2019	10.1371/journal.pone.0210324	B.4	-	-	-	-
30644620	Altered functional connectivity of the marginal division in Parkinson's disease with mild cognitive impairment: A pilot resting-state fMRI study	Li MG, Chen YY, Chen ZY, Feng J, Liu MY, Lou X, Shu SY, Wang ZF, Ma L.	J Magn Reson Imaging	2019	10.1002/jmri.26548	B.4	-	-	-	-
30584015	Functional imaging correlates of akinesia in Parkinson's disease: Still open issues	Spay C, Meyer G, Welter ML, Lau B, Boulinguez P, Ballanger B.	Neuroimage Clin	2019	10.1016/j.nicl.2018.101644	B.4	-	-	-	-
30514656	FDG-PET hypometabolism is more sensitive than MRI atrophy in Parkinson's disease: A whole-brain multimodal imaging meta-analysis	Albrecht F, Ballarini T, Neumann J, Schroeter ML.	Neuroimage Clin	2019	10.1016/j.nicl.2018.11.004	B.4	-	-	-	-
30375107	Abnormal phasic activity in saliency network, motor areas, and basal ganglia in Parkinson's disease during rhythm perception	Vikene K, Skeie GO, Specht K.	Hum Brain Mapp	2019	10.1002/hbm.24421	B.4	-	-	-	-
30091020	Effects of levodopa therapy on voxel-based degree centrality in Parkinson's disease	Zhong M, Yang W, Huang B, Jiang W, Zhang X, Liu X, Wang L, Wang J, Zhao L, Zhang Y, Liu Y, Lin J, Huang R.	Brain Imaging Behav	2019	10.1007/s11682-018-9936-7	B.4	-	-	-	-
29629498	Multifocal alterations of white matter accompany the transition from normal cognition to dementia in Parkinson's disease patients	Chondrogiorgi M, Astrakas LG, Zikou AK, Weis L, Xydis VG, Antonini A, Argyropoulou MI, Konitsiotis S.	Brain Imaging Behav	2019	10.1007/s11682-018-9863-7	B.4	-	-	-	-
29134611	Exploring white matter microstructure and olfaction dysfunction in early parkinson disease: diffusion MRI reveals new insight	Sobhani S, Rahmani F, Aarabi MH, Sadr AV.	Brain Imaging Behav	2019	10.1007/s11682-017-9781-0	B.4	-	-	-	-
29126955	White Matter Changes Correlates of Peripheral Neuroinflammation in Patients with Parkinson's Disease	Haghshomar M, Rahmani F, Hadi Aarabi M, Shahjouei S, Sobhani S, Rahmani M.	Neuroscience	2019	10.1016/j.neuroscience.2017.10.050	B.4	-	-	-	-
30557997	A study of the effects of 8-week acupuncture treatment on patients with Parkinson's disease	Yeo S, van den Noort M, Bosch P, Lim S.	Medicine (Baltimore)	2018	10.1097/MD.0000000000013434	B.4	-	-	-	-
30388599	Decreased subregional specificity of the putamen in Parkinson's Disease revealed by dynamic connectivity-derived parcellation	Liu A, Lin SJ, Mi T, Chen X, Chan P, Wang ZJ, McKeown MJ.	Neuroimage Clin	2018	10.1016/j.nicl.2018.10.022	B.4	-	-	-	-
30321795	Resting-state network connectivity in cognitively unimpaired drug-naïve patients with rigidity-dominant Parkinson's disease	Hou Y, Yang J, Luo C, Ou R, Zou Y, Song W, Gong Q, Shang H.	J Neurol Sci	2018	10.1016/j.jns.2018.10.003	B.4	-	-	-	-
29925331	Brain MRI morphometric analysis in Parkinson's disease patients with sleep disturbances	Radziunas A, Deltuva VP, Tamasauskas A, Gleizniene R, Pranckeviciene A, Petrikonis K, Bunevicius A.	BMC Neurol	2018	10.1186/s12883-018-1092-6	B.4	-	-	-	-
29877094	Alteration of Diffusion-Tensor Magnetic Resonance Imaging Measures in Brain Regions Involved in Early Stages of Parkinson's Disease	Chen NK, Chou YH, Sundman M, Hickey P, Kasoff WS, Bernstein A, Trouard TP, Lin T, Rapcsak SZ, Sherman SJ, Weingarten CP.	Brain Connect	2018	10.1089/brain.2017.0558	B.4	-	-	-	-
29769626	The cholinergic contribution to the resting-state functional network in non-demented Parkinson's disease	Lee Y, Ham JH, Cha J, Park YH, Lee JJ, Sunwoo MK, Hong JY, Sohn YH, Lee JM, Lee PH.	Sci Rep	2018	10.1038/s41598-018-26075-3	B.4	-	-	-	-
29660812	Tremor severity in Parkinson's disease and cortical changes of areas controlling movement sequencing: A preliminary study	Benito-León J, Serrano JI, Louis ED, Holobar A, Romero JP, Povalej-Bržan P, Bermejo-Pareja F, Del Castillo MD, Posada IJ, Rocon E.	J Neurosci Res	2018	10.1002/jnr.24248	B.4	-	-	-	-
29476004	The Metabolic Pattern of Idiopathic REM Sleep Behavior Disorder Reflects Early-Stage Parkinson Disease	Meles SK, Renken RJ, Janzen A, Vadasz D, Pagani M, Arnaldi D, Morbelli S, Nobili F, Mayer G, Leenders KL, Oertel WH; REMPET Study Group.	J Nucl Med	2018	10.2967/jnumed.117.202242	B.4	-	-	-	-
29449187	Cortical atrophy patterns in early Parkinson's disease patients using hierarchical cluster analysis	Uribe C, Segura B, Baggio HC, Abos A, Garcia-Diaz AI, Campabadal A, Marti MJ, Valldeoriola F, Compta Y, Tolosa E, Junque C.	Parkinsonism Relat Disord	2018	10.1016/j.parkreldis.2018.02.006	B.4	-	-	-	-
29442234	Microstructural changes in patients with Parkinson disease and REM sleep behavior disorder: depressive symptoms versus non-depressed	Ghazi Sherbaf F, Rahmani F, Jooyandeh SM, Aarabi MH.	Acta Neurol Belg	2018	10.1007/s13760-018-0896-x	B.4	-	-	-	-
29436039	Cortical structural involvement and cognitive dysfunction in early Parkinson's disease	Klein JC, Rolinski M, Griffanti L, Szewczyk-Krolikowski K, Baig F, Ruffmann C, Groves AR, Menke RAL, Hu MT, Mackay C.	NMR Biomed	2018	10.1002/nbm.3900	B.4	-	-	-	-
29199095	Analysis of white matter characteristics with tract-based spatial statistics according to diffusion tensor imaging in early Parkinson's disease	Li XR, Ren YD, Cao B, Huang XL.	Neurosci Lett	2018	10.1016/j.neulet.2017.11.064	B.4	-	-	-	-
29128929	Freezing of gait in Parkinson's disease: gray and white matter abnormalities	Pietracupa S, Suppa A, Upadhyay N, Giannì C, Grillea G, Leodori G, Modugno N, Di Biasio F, Zampogna A, Colonnese C, Berardelli A, Pantano P.	J Neurol	2018	10.1007/s00415-017-8654-1	B.4	-	-	-	-
28986718	Frontal Lobe Connectivity and Network Community Characteristics are Associated with the Outcome of Subthalamic Nucleus Deep Brain Stimulation in Patients with Parkinson's Disease	Koirala N, Fleischer V, Glaser M, Zeuner KE, Deuschl G, Volkmann J, Muthuraman M, Groppa S.	Brain Topogr	2018	10.1007/s10548-017-0597-4	B.4	-	-	-	-
29449186	The reorganization of functional architecture in the early-stages of Parkinson's disease	Tuovinen N, Seppi K, de Pasquale F, Müller C, Nocker M, Schocke M, Gizewski ER, Kremser C, Wenning GK, Poewe W, Djamshidian A, Scherfler C, Seki M.	Parkinsonism Relat Disord	2018	10.1016/j.parkreldis.2018.02.013	B.4	-	-	-	-

## Sheet: Substantia Innominata, Septal N
Substantia Innominata and Septal Nuclei
PMID	Title	Authors	Journal/Book	Publication Year	DOI	Exclusion Criteria	Variable of Interest	Main finding	Imaging Modality	Sample Size
32659339	Disrupted Resting-state Functional Connectivity of the Nucleus Basalis of Meynert in Parkinson's Disease with Mild Cognitive Impairment	Zhang C, Wu C, Zhang H, Dou W, Li W, Sami MU, Xu K.	Neuroscience	2020	10.1016/j.neuroscience.2020.07.008	-	nbM connectivity	Compared to PD-NC and HCs, PD-MCI showed reduced BNM-FC in the right superior parietal lobe (SPL) and the right postcentral gyrus.	fMRI	22 PD-MCI ; 22 PD ; 22 HC
29769626	The cholinergic contribution to the resting-state functional network in non-demented Parkinson's disease	Lee Y, Ham JH, Cha J, Park YH, Lee JJ, Sunwoo MK, Hong JY, Sohn YH, Lee JM, Lee PH.	Sci Rep	2018	10.1038/s41598-018-26075-3	-	Caudate and PCC connectivity based on substantia innominata volume tertiles	PD-L subjects displayed decreased striato-cortical functional connectivity compared with PD-H subjects.	fMRI	61 PD
32711059	Resting state activity and connectivity of the nucleus basalis of Meynert and globus pallidus in Lewy body dementia and Parkinson's disease dementia	Gratwicke J, Oswal A, Akram H, Jahanshahi M, Hariz M, Zrinzo L, Foltynie T, Litvak V.	Neuroimage	2020	10.1016/j.neuroimage.2020.117184	-	nbM connectivity	We report two distinct coherent networks between the NBM/GPi and cortical regions: (1) a theta band (2–8 Hz) network linking the NBM/GPi to temporal cortical regions, and (2) a beta band (13–22 Hz) network coupling the NBM/GPi to sensorimotor areas.	fMRI, MEG	6 PD-D ; 5 LDB ; all with nbM DBS
34784526	Postural and gait symptoms in de novo Parkinson's disease patients correlate with cholinergic white matter pathology	Nazmuddin M, van Dalen JW, Borra RJH, Stormezand GN, van der Horn HJ, van der Zee S, Boertien J, van Laar T.	Parkinsonism Relat Disord	2021	10.1016/j.parkreldis.2021.11.010	-	White matter tracts from the NBM	Voxel-based analyses indicated significantly lower FA in the frontal part of the medial and lateral NBM-WM tract of both hemispheres of PIGD-PD compared to TD-PD.	sMRI	98 PD
34936139	Thalamic Dorsomedial Nucleus Free Water Correlates with Cognitive Decline in Parkinson's Disease	Guttuso T Jr, Sirica D, Tosun D, Zivadinov R, Pasternak O, Weintraub D, Baglio F, Bergsland N.	Mov Disord	2022	10.1002/mds.28886	-	Free-water in the nbM	NbM FW changes over 1 year only correlated with MoCA changes over 3 years (_x0001_0.222, q = 0.040). Baseline nbM FW distinguished PD-normal cognition (MoCA ≥26) from PD-cognitive impairment (MoCA ≤25), (q = 0.008).	sMRI	PPMI ; 130 PD ; 58 HC
35443870	Cholinergic nucleus 4 grey matter density is associated with apathy in Parkinson's disease	Sperling SA, Druzgal J, Blair JC, Flanigan JL, Stohlman SL, Barrett MJ.	Clin Neuropsychol	2022	10.1080/13854046.2022.2065362	-	Grey matter density	Ch4 GMD, but not Ch123 GMD, remained significantly associated with apathy when adjusting for age, sex, levodopa equivalent doses, and disease duration. Centromedial amygdala GMD, which receives cholinergic inputs from Ch4, was also associated with apathy.	sMRI	106 PD (preDBS)
35439717	Regional changes of brain structure during progression of idiopathic Parkinson's disease - A longitudinal study using deformation based morphometry	Pieperhoff P, Südmeyer M, Dinkelbach L, Hartmann CJ, Ferrea S, Moldovan AS, Minnerop M, Diaz-Pier S, Schnitzler A, Amunts K.	Cortex	2022	10.1016/j.cortex.2022.03.009	-	VBM	Worse clinical scores (MMSE, PDQ-39, UPDRS-III) were in particular associated with volume decreases of cortical areas, amygdala and basal forebrain nuclei, but not of the basal ganglia.	sMRI	37 PD ; 27 HC
35431891	Reduction in Volume of Nucleus Basalis of Meynert Is Specific to Parkinson's Disease and Progressive Supranuclear Palsy but Not to Multiple System Atrophy	Rogozinski S, Klietz M, Respondek G, Oertel WH, Grothe MJ, Pereira JB, Höglinger GU.	Front Aging Neurosci	2022	10.3389/fnagi.2022.851788	-	VBM	Significantly lower nbM volumes in patients with PSP and PD compared to HC or patients with MSA were found.	sMRI	26 PD ; 43 PSP ; 23 MSA ; 29 HC
34896929	Nucleus basalis of Meynert predicts cognition after deep brain stimulation in Parkinson's disease	Kübler D, Wellmann SK, Kaminski J, Skowronek C, Schneider GH, Neumann WJ, Ritter K, Kühn A.	Parkinsonism Relat Disord	2022	10.1016/j.parkreldis.2021.12.002	-	Volume of nbM	Cognitive outcome could be predicted based on NBM size (B = 208.98, p = 0.022*)	sMRI	55 PD-DBS
33816191	Meynert nucleus-related cortical thinning in Parkinson's disease with mild cognitive impairment	Rong S, Li Y, Li B, Nie K, Zhang P, Cai T, Mei M, Wang L, Zhang Y.	Quant Imaging Med Surg	2021	10.21037/qims-20-444	-	nbM volume	In the PD-MCI group, NBM/Ch4 volume was positively correlated with cortical thickness in the bilateral posterior cingulate, parietal, and frontal and left insular regions.	sMRI	35 PD-MCI ; 48 PD ; 33 HC
33382126	Cholinergic Basal Forebrain Volumes Predict Gait Decline in Parkinson's Disease	Wilson J, Yarnall AJ, Craig CE, Galna B, Lord S, Morris R, Lawson RA, Alcock L, Duncan GW, Khoo TK, O'Brien JT, Burn DJ, Taylor JP, Ray NJ, Rochester L.	Mov Disord	2021	10.1002/mds.28453	-	cholinergic basal forebrain volumes	There were no cross-sectional, age-independent relationships between sub-regional volumes and gait. However, nucleus basalis of Meynert volumes predicted longitudinal gait changes unique to PD.	sMRI	99 PD ; 47 HC
33045357	Gait variability is linked to the atrophy of the Nucleus Basalis of Meynert and is resistant to STN DBS in Parkinson's disease	Wilkins KB, Parker JE, Bronte-Stewart HM.	Neurobiol Dis	2020	10.1016/j.nbd.2020.105134	-	nbM volume	Gait variability correlates with atrophy of the Nucleus Basalis of Meynert in PD.	sMRI	22 PD STN-DBS ; 29 HC
32145376	Longitudinal degeneration of the basal forebrain predicts subsequent dementia in Parkinson's disease	Pereira JB, Hall S, Jalakas M, Grothe MJ, Strandberg O, Stomrud E, Westman E, van Westen D, Hansson O.	Neurobiol Dis	2020	10.1016/j.nbd.2020.104831	-	volumes of the medial septum/diagonal band (Ch1/Ch2) and nucleus basalis of Meynert (Ch4) (longitudinal)	Baseline and longitudinal Ch4 volumes were associated with cognition (p < .002) and longitudinal Ch4 atrophy predicted future dementia (p = .009).	sMRI	19 PD-D ; 106 PD ; 42 HC
31175168	Lower volume, more impairment: reduced cholinergic basal forebrain grey matter density is associated with impaired cognition in Parkinson disease	Barrett MJ, Sperling SA, Blair JC, Freeman CS, Flanigan JL, Smolkin ME, Manning CA, Druzgal TJ.	J Neurol Neurosurg Psychiatry	2019	10.1136/jnnp-2019-320450	-	Cholinergic basal forebrain nuclei densities	In de novo and more advanced PD, lower Ch4 density is associated with impaired global cognition, attention and visuospatial function.	sMRI	PPMI 228 PD ; 101 HC ; 125 PD-advanced
29228203	In vivo cholinergic basal forebrain atrophy predicts cognitive decline in de novo Parkinson's disease	Ray NJ, Bradburn S, Murgatroyd C, Toseeb U, Mir P, Kountouriotis GK, Teipel SJ, Grothe MJ.	Brain	2018	10.1093/brain/awx310	-	cholinergic basal forebrain volumes	n patients, smaller volumes in a region corresponding to the nucleus basalis of Meynert were associated with greater change in global cognitive, but not motor scores after 2 years.	sMRI	PPMI 168 PD
35485491	Free-water imaging of the cholinergic basal forebrain and pedunculopontine nucleus in Parkinson's disease	Ray NJ, Lawson RA, Martin SL, Sigurdsson HP, Wilson J, Galna B, Lord S, Alcock L, Duncan GW, Khoo TK, O'Brien JT, Burn DJ, Taylor JP, Rea RC, Bergamino M, Rochester L, Yarnall AJ.	Brain	2022	10.1093/brain/awac127	-	Volume and Free-water of the cholinergic basal forebrain and pedunculopontine nucleus	Volumetric, free-water content and DTI metrics in the cBF were elevated in a sub-group of people with Parkinson’s with evidence of cognitive impairment.	sMRI	99 PD ; 46 HC
34936123	The Myelin-Weighted Connectome in Parkinson's Disease	Boshkovski T, Cohen-Adad J, Misic B, Arnulf I, Corvol JC, Vidailhet M, Lehéricy S, Stikov N, Mancini M.	Mov Disord	2022	10.1002/mds.28891	-	Myelin-weighted connectome	Most connections (~80%) emerging from the basal ganglia showed a reduced myelin content. The connections emerging from potential epicentral nodes (substantia nigra, nucleus basalis of Meynert, amygdala, hippocampus, and midbrain) showed significant decrease in the longitudinal relaxation rate (P < 0.05).	sMRI	81 PD ; 35 HC
34144230	In vivo cholinergic basal forebrain degeneration and cognition in Parkinson's disease: Imaging results from the COPPADIS study	Grothe MJ, Labrador-Espinosa MA, Jesús S, Macías-García D, Adarmes-Gómez A, Carrillo F, Camacho EI, Franco-Rosado P, Lora FR, Martín-Rodríguez JF, Barberá MA, Pastor P, Arroyo SE, Vila BS, Foraster AC, Martínez JR, Padilla FC, Morlans MP, Aramburu IG, Ceberio JI, Vara JH, de Fábregues-Boixar O, de Deus Fonticoba T, Pascual-Sedano B; COPPADIS Study Group, Kulisevsky J, Martínez-Martín P, Santos-Ga…	Parkinsonism Relat Disord	2021	10.1016/j.parkreldis.2021.05.027	-	Volume and MD of cholinergic basal forebrain	ompared to controls, CBF volume was not significantly reduced in PD patients as a group. However, across PD patients lower CBF volume was significantly associated with lower global cognition	sMRI	COPPADIS-2015 180 PD ; 45 HC
29701787	Nucleus basalis of Meynert degeneration precedes and predicts cognitive impairment in Parkinson's disease	Schulz J, Pagano G, Fernández Bonfante JA, Wilson H, Politis M.	Brain	2018	10.1093/brain/awy072	-	nbM volume and DTI	Lower grey matter volume and increased mean diffusivity in the nucleus basalis of Meynert was predictive for developing cognitive impairment in cognitively intact patients with Parkinson’s disease	sMRI	PPMI 304 PD ; 167 HC
34233212	Quantitative EEG and cholinergic basal forebrain atrophy in Parkinson's disease and mild cognitive impairment	Rea RC, Berlot R, Martin SL, Craig CE, Holmes PS, Wright DJ, Bon J, Pirtošek Z, Ray NJ.	Neurobiol Aging	2021	10.1016/j.neurobiolaging.2021.05.023	-	Volume of cholinergic basal forebrain nuclei	Volumes of cholinergic cell clusters corresponding to the medial septum and vertical and horizontal limb of the diagonal band, and the posterior nucleus basalis of Meynert, correlated positively with; alpha reactivity in people with PD (p< 0.01); and pre-alpha power in people with MCI (p< 0.05).	sMRI, EEG	21 PD-MCI ; 31 PD ; 21 HC
33521808	Cortical connectivity of the nucleus basalis of Meynert in Parkinson's disease and Lewy body dementias	Oswal A, Gratwicke J, Akram H, Jahanshahi M, Zaborszky L, Brown P, Hariz M, Zrinzo L, Foltynie T, Litvak V.	Brain	2021	10.1093/brain/awaa411	-	nbM connectivity	We observe that NBM-cortical structural and functional connectivity correlate within spatially and spectrally segregated networks	sMRI, fMRI, MEG, LFP	6 PD-D ; 5 LDB ; all with nbM DBS
31971293	Clinical and Cerebral Metabolic Changes in Parkinson's Disease With Basal Forebrain Atrophy	Gang M, Baba T, Hosokai Y, Nishio Y, Kikuchi A, Hirayama K, Hasegawa T, Aoki M, Takeda A, Mori E, Suzuki K.	Mov Disord	2020	10.1002/mds.27988	-	nbM volume	The PD with NBM atrophy showed significantly reduced metabolism in the parietal and occipital cortices both at baseline and follow-up.	sMRI, PET	56 PD
34225962	Nucleus basalis of Meynert degeneration predicts cognitive impairment in Parkinson's disease	Wilson H, de Natale ER, Politis M.	Handb Clin Neurol	2021	10.1016/B978-0-12-819975-6.00010-8	A.3	-	-	-	-
35331168	Manual and automated analysis of atrophy patterns in dementia with Lewy bodies on MRI	Khadhraoui E, Müller SJ, Hansen N, Riedel CH, Langer P, Timäeus C, Wiltfang J, Bouter C, Lange C, Ernst M.	BMC Neurol	2022	10.1186/s12883-022-02642-0	B.1	-	-	-	-
35262667	Functional and structural brain network correlates of visual hallucinations in Lewy body dementia	Mehraram R, Peraza LR, Murphy NRE, Cromarty RA, Graziadio S, O'Brien JT, Killen A, Colloby SJ, Firbank M, Su L, Collerton D, Taylor JP, Kaiser M.	Brain	2022	10.1093/brain/awac094	B.1	-	-	-	-
33997915	Nucleus basalis of Meynert damage and cognition in patients with multiple sclerosis	Hildesheim FE, Benedict RHB, Zivadinov R, Dwyer MG, Fuchs T, Jakimovski D, Weinstock-Guttman B, Bergsland N.	J Neurol	2021	10.1007/s00415-021-10594-7	B.1	-	-	-	-
33880533	Impaired cerebral microcirculation in isolated REM sleep behaviour disorder	Eskildsen SF, Iranzo A, Stokholm MG, Stær K, Østergaard K, Serradell M, Otto M, Svendsen KB, Garrido A, Vilas D, Borghammer P, Santamaria J, Møller A, Gaig C, Brooks DJ, Tolosa E, Østergaard L, Pavese N.	Brain	2021	10.1093/brain/awab054	B.1	-	-	-	-
33711623	In vivo nucleus basalis of Meynert degeneration in mild cognitive impairment with Lewy bodies	Schumacher J, Taylor JP, Hamilton CA, Firbank M, Cromarty RA, Donaghy PC, Roberts G, Allan L, Lloyd J, Durcan R, Barnett N, O'Brien JT, Thomas AJ.	Neuroimage Clin	2021	10.1016/j.nicl.2021.102604	B.1	-	-	-	-
33413710	Functional connectivity of the nucleus basalis of Meynert in Lewy body dementia and Alzheimer's disease	Schumacher J, Thomas AJ, Peraza LR, Firbank M, O'Brien JT, Taylor JP.	Int Psychogeriatr	2021	10.1017/S1041610220003944	B.1	-	-	-	-
33199437	Nucleus Basalis of Meynert Stimulation for Lewy Body Dementia: A Phase I Randomized Clinical Trial	Maltête D, Wallon D, Bourilhon J, Lefaucheur R, Danaila T, Thobois S, Defebvre L, Dujardin K, Houeto JL, Godefroy O, Krystkowiak P, Martinaud O, Gillibert A, Chastan M, Vera P, Hannequin D, Welter ML, Derrey S.	Neurology	2021	10.1212/WNL.0000000000011227	B.1	-	-	-	-
32890614	Outcomes of ablation in Wolff-Parkinson-White-syndrome: Data from the German Ablation Registry	Brado J, Hochadel M, Senges J, Kuck KH, Andresen D, Willems S, Straube F, Deneke T, Eckardt L, Brachmann J, Kääb S, Sinner MF.	Int J Cardiol	2021	10.1016/j.ijcard.2020.08.102	B.1	-	-	-	-
31820410	Uniformity of cardiac (123)I-MIBG uptake on SPECT images in older adults with normal cognition and patients with dementia	Roberts G, Lloyd JJ, Jefferson E, Kane JPM, Durcan R, Lawley S, Petrides GS, Howe K, Haq I, O'Brien JT, Thomas AJ.	J Nucl Cardiol	2021	10.1007/s12350-019-01977-5	B.1	-	-	-	-
33216462	Cardioselective peripheral noradrenergic deficiency in Lewy body synucleinopathies	Lamotte G, Holmes C, Sullivan P, Lenka A, Goldstein DS.	Ann Clin Transl Neurol	2020	10.1002/acn3.51243	B.1	-	-	-	-
33099132	Cortical cholinergic dysfunction correlates with microglial activation in the substantia innominata in REM sleep behavior disorder	Stær K, Iranzo A, Stokholm MG, Østergaard K, Serradell M, Otto M, Svendsen KB, Garrido A, Vilas D, Santamaria J, Møller A, Gaig C, Brooks DJ, Borghammer P, Tolosa E, Pavese N.	Parkinsonism Relat Disord	2020	10.1016/j.parkreldis.2020.10.014	B.1	-	-	-	-
32484973	Lipomatous hypertrophy of the interventricular septum	Vaidya YP, Green GR.	J Card Surg	2020	10.1111/jocs.14681	B.1	-	-	-	-
32334074	Bilateral nucleus basalis of Meynert deep brain stimulation for dementia with Lewy bodies: A randomised clinical trial	Gratwicke J, Zrinzo L, Kahan J, Peters A, Brechany U, McNichol A, Beigi M, Akram H, Hyam J, Oswal A, Day B, Mancini L, Thornton J, Yousry T, Crutch SJ, Taylor JP, McKeith I, Rochester L, Schott JM, Limousin P, Burn D, Rossor MN, Hariz M, Jahanshahi M, Foltynie T.	Brain Stimul	2020	10.1016/j.brs.2020.04.010	B.1	-	-	-	-
32321573	EEG alpha reactivity and cholinergic system integrity in Lewy body dementia and Alzheimer's disease	Schumacher J, Thomas AJ, Peraza LR, Firbank M, Cromarty R, Hamilton CA, Donaghy PC, O'Brien JT, Taylor JP.	Alzheimers Res Ther	2020	10.1186/s13195-020-00613-6	B.1	-	-	-	-
31725927	Cholinergic denervation in patients with idiopathic rapid eye movement sleep behaviour disorder	Gersel Stokholm M, Iranzo A, Østergaard K, Serradell M, Otto M, Bacher Svendsen K, Garrido A, Vilas D, Fedorova TD, Santamaria J, Møller A, Gaig C, Hiraoka K, Brooks DJ, Okamura N, Borghammer P, Tolosa E, Pavese N.	Eur J Neurol	2020	10.1111/ene.14127	B.1	-	-	-	-
31581104	Practical Priors for Bayesian Inference of Latent Biomarkers	Madan H, Berlot R, Ray NJ, Pernus F, Spiclin Z.	IEEE J Biomed Health Inform	2020	10.1109/JBHI.2019.2945077	B.1	-	-	-	-
31484869	Improvement in Dyssynchrony with Pharmacological Ablation of Right-Sided Accessory Pathway-Induced Cardiomyopathy in Infants	Sekine M, Masutani S, Imamura T, Iwamoto Y, Muraji S, Yoshiba S, Ishido H, Sumitomo N.	Int Heart J	2019	10.1536/ihj.18-723	B.1	-	-	-	-
30654156	Deep Brain Stimulation for Memory Modulation: A New Frontier	Khan IS, D'Agostino EN, Calnan DR, Lee JE, Aronson JP.	World Neurosurg	2019	10.1016/j.wneu.2018.12.184	B.1	-	-	-	-
30064323	Deep brain stimulation for dementias	Xu DS, Ponce FA.	Neurosurg Focus	2018	10.3171/2018.5.FOCUS18172	B.1	-	-	-	-
29856866	Altered myocardial characteristics of the preexcited segment in Wolff-Parkinson-White syndrome: A pilot study with cardiac magnetic resonance imaging	Lee HJ, Uhm JS, Hong YJ, Hur J, Choi BW, Joung B, Kim YJ.	PLoS One	2018	10.1371/journal.pone.0198218	B.1	-	-	-	-
29056362	Critical appraisal of pathology transmission in the α-synuclein fibril model of Lewy body disorders	Nouraei N, Mason DM, Miner KM, Carcella MA, Bhatia TN, Dumm BK, Soni D, Johnson DA, Luk KC, Leak RK.	Exp Neurol	2018	10.1016/j.expneurol.2017.10.017	B.1	-	-	-	-
29032895	Cardiac sympathetic denervation predicts PD in at-risk individuals	Goldstein DS, Holmes C, Lopez GJ, Wu T, Sharabi Y.	Parkinsonism Relat Disord	2018	10.1016/j.parkreldis.2017.10.003	B.1	-	-	-	-
28847328	Characterisation of three-dimensional mapping in Wolff-Parkinson-White syndrome with septal aneurysmal dyskinesis	Okada S, Muneuchi J, Origuchi H.	Cardiol Young	2018	10.1017/S1047951117001779	B.1	-	-	-	-
30389398	In search of early neuroradiological biomarkers for Parkinson's Disease: Alterations in resting state functional connectivity and gray matter microarchitecture in PINK1 -/- rats	Cai X, Qiao J, Knox T, Iriah S, Kulkarni P, Madularu D, Morrison T, Waszczak B, Hartner JC, Ferris CF.	Brain Res	2019	10.1016/j.brainres.2018.10.033	B.2	-	-	-	-
30041414	Delivery of miRNA-Targeted Oligonucleotides in the Rat Striatum by Magnetofection with Neuromag(®)	Titze de Almeida SS, Horst CH, Soto-Sánchez C, Fernandez E, Titze de Almeida R.	Molecules	2018	10.3390/molecules23071825	B.2	-	-	-	-
34806782	Single-Trajectory Multiple-Target Deep Brain Stimulation for Parkinsonian Mobility and Cognition	Sasikumar S, Cohn M, Harmsen IE, Loh A, Cho SS, Sáenz-Farret M, Maciel R, Soh D, Boutet A, Germann J, Elias G, Youm A, Duncan K, Rowland NC, Strafella AP, Kalia SK, Lozano AM, Fasano A.	Mov Disord	2022	10.1002/mds.28870	B.3	-	-	-	-
31504849	Postmortem Dissections of Common Targets for Lesion and Deep Brain Stimulation Surgeries	Holanda VM, Okun MS, Middlebrooks EH, Gungor A, Barry ME, Forder J, Foote KD.	Neurosurgery	2020	10.1093/neuros/nyz318	B.3	-	-	-	-
31621602	Long-term trends in myocardial sympathetic innervation and function in synucleinopathies	Lamotte G, Holmes C, Wu T, Goldstein DS.	Parkinsonism Relat Disord	2019	10.1016/j.parkreldis.2019.09.014	B.3	-	-	-	-
31370011	Current and future directions of deep brain stimulation for neurological and psychiatric disorders	Lee DJ, Lozano CS, Dallapiazza RF, Lozano AM.	J Neurosurg	2019	10.3171/2019.4.JNS181761	B.3	-	-	-	-
31243794	Delusions and visual hallucinations in a patient with Parkinson's disease with dementia showing pronounced Lewy body pathology in the nucleus basalis of Meynert	Sakai K, Ikeda T, Ishida C, Komai K, Yamada M.	Neuropathology	2019	10.1111/neup.12581	B.3	-	-	-	-
30568585	Indirect Targeting of Subthalamic Deep Brain Stimulation Guided by Stereotactic Computed Tomography and Microelectrode Recordings in Patients With Parkinson's Disease	Tu PH, Liu ZH, Chen CC, Lin WY, Bowes AL, Lu CS, Lee ST.	Front Hum Neurosci	2018	10.3389/fnhum.2018.00470	B.3	-	-	-	-
30233297	Nucleus Basalis of Meynert Stimulation for Dementia: Theoretical and Technical Considerations	Kumbhare D, Palys V, Toms J, Wickramasinghe CS, Amarasinghe K, Manic M, Hughes E, Holloway KL.	Front Neurosci	2018	10.3389/fnins.2018.00614	B.3	-	-	-	-
29665982	Oscillatory activity and cortical coherence of the nucleus basalis of Meynert in Parkinson's disease dementia	Nazmuddin M, Oterdoom DLM, van Dijk JMC, van Zijl JC, Kampman AK, Drost G, van Laar T, Beudel M.	Parkinsonism Relat Disord	2018	10.1016/j.parkreldis.2018.03.024	B.3	-	-	-	-
29255885	Bilateral Deep Brain Stimulation of the Nucleus Basalis of Meynert for Parkinson Disease Dementia: A Randomized Clinical Trial	Gratwicke J, Zrinzo L, Kahan J, Peters A, Beigi M, Akram H, Hyam J, Oswal A, Day B, Mancini L, Thornton J, Yousry T, Limousin P, Hariz M, Jahanshahi M, Foltynie T.	JAMA Neurol	2018	10.1001/jamaneurol.2017.3762	B.3	-	-	-	-
34566625	Altered Cortical Cholinergic Network in Parkinson's Disease at Different Stage: A Resting-State fMRI Study	Sheng W, Guo T, Zhou C, Wu J, Gao T, Pu J, Zhang B, Zhang M, Yang Y, Guan X, Xu X.	Front Aging Neurosci	2021	10.3389/fnagi.2021.723948	B.4	-	-	-	-

## Sheet: Fornix, Mammillary Bodies
Fornix and Mammillary Bodies
PMID	Title	Authors	Journal/Book	Publication Year	DOI	Exclusion Criteria	Variable of Interest	Main finding	Imaging Modality	Sample Size
34688191	White matter changes in drug-naïve Parkinson's disease patients with impulse control & probable REM sleep behavior disorders	Dolatshahi M, Ashraf-Ganjouei A, Wu IW, Zhang Y, Aarabi MH, Tosun D; Parkinson's Progression Marker Initiative.	J Neurol Sci	2021	10.1016/j.jns.2021.120032	-	White matter DTI	Significantly lower FA and higher MD in the ipsilateral fornix-stria-terminalis was observed in PDs with only pRBD compared to controls and to PDs without RBD and ICD.	sMRI	PPMI 149 PD ; 30 HC
32875986	Assessment of White Matter Lesions in Parkinson's Disease: Voxel-based Analysis and Tract-based Spatial Statistics Analysis of Parkinson's Disease with Mild Cognitive Impairment	Pu W, Shen X, Huang M, Li Z, Zeng X, Wang R, Shen G, Yu H.	Curr Neurovasc Res	2020	10.2174/1567202617666200901181842	-	TBSS	ract-based spatial statistics-fractional anisotropy (TBSS-FA) values in PD-MCI group decreased in bilateral corticospinal tract, anterior cingulum, posterior cingulum, fornix tract, bilateral superior thalamic radiation, corpus callosum(genu, body and splenium), bilateral uncinate fasciculus, bilateral inferior longitudinal fasciculus, bilateral superior longitudinal fasciculus, bilateral superio…	sMRI	7 PD-MCI ; 20 PD
29134611	Exploring white matter microstructure and olfaction dysfunction in early parkinson disease: diffusion MRI reveals new insight	Sobhani S, Rahmani F, Aarabi MH, Sadr AV.	Brain Imaging Behav	2019	10.1007/s11682-017-9781-0	-	Connectivity	In multiple regression analysis, connectivity in the body, genu and splenium of CC and bilateral fornix had significant negative correlation (FDR between 0.019 and 0.083), and bilateral cingulum and MCP had significant positive correlation (FDR between 0.022 and 0.092) with UPSIT score.	sMRI	85 PD ; 36 HC
29126955	White Matter Changes Correlates of Peripheral Neuroinflammation in Patients with Parkinson's Disease	Haghshomar M, Rahmani F, Hadi Aarabi M, Shahjouei S, Sobhani S, Rahmani M.	Neuroscience	2019	10.1016/j.neuroscience.2017.10.050	-	Connectivity	Decreased connectivity within the ilateral cingulum, body and left crus of fornix, bilateral corticospinal tract (CST), and body and splenium of corpus callosum (CC) and superior cerebellar peduncle was associated with peripheral inflamation (whole blood neutrophil-to-lymphocyte ratio)	sMRI	81 PD
29442234	Microstructural changes in patients with Parkinson disease and REM sleep behavior disorder: depressive symptoms versus non-depressed	Ghazi Sherbaf F, Rahmani F, Jooyandeh SM, Aarabi MH.	Acta Neurol Belg	2018	10.1007/s13760-018-0896-x	-	White matter DTI	PD-RBD patients with depressive symptoms showed pathways with significantly reduced connectivity in the right cingulum, left and right fornix, left inferior longitudinal fasciculus, right corticospinal tract, left middle cerebellar peduncle and genu of corpus callosum	sMRI	PPMI 14 PD-RBD withdepression ; 18 PD-RBD
29199095	Analysis of white matter characteristics with tract-based spatial statistics according to diffusion tensor imaging in early Parkinson's disease	Li XR, Ren YD, Cao B, Huang XL.	Neurosci Lett	2018	10.1016/j.neulet.2017.11.064	-	TBSS	When compared with healthy volunteers, early PD patients had reduced FA in the following areas: bilateral anterior corona radiate, upper corona radiate, fasciculus arcuatus, crus anterius capsulae internae, crus posterius capsulae internae, capsula externa, posterior thalamic radiation, optic radiation, sagittal layer (including fasciculus arcuatus and inferior fronto-occipital fasciculus), crura…	sMRI	31 PD ; 22 HC
23417856	DTI correlates of distinct cognitive impairments in Parkinson's disease	Zheng Z, Shemmassian S, Wijekoon C, Kim W, Bookheimer SY, Pouratian N.	Hum Brain Mapp	2014	10.1002/hbm.22256	-	White matter DTI	Memory impairment mainly involved MD alterations within the fornix.	sMRI	16 PD
23831353	Alterations of mean diffusivity in brain white matter and deep gray matter in Parkinson's disease	Kim HJ, Kim SJ, Kim HS, Choi CG, Kim N, Han S, Jang EH, Chung SJ, Lee CS.	Neurosci Lett	2013	10.1016/j.neulet.2013.06.050	-	TBSS	There were white matter deficits in the corticofugal tract, cingulum, uncinate fasciculus, crus of fornix or stria terminalis, corpus callosum, external capsule, superior longitudinal fasciculus, posterior thalamic radiation including optic radiation, and the tracts adjacent to the precuneus and supramarginal gyrus, as indicated by higher mean diffusivity in Parkinson's disease patients than in c…	sMRI	64 PD ; 64 HC
16621664	Disruptions of the fornix fiber in Parkinsonian patients with excessive daytime sleepiness	Matsui H, Nishinaka K, Oda M, Niikawa H, Komatsu K, Kubori T, Udaka F.	Parkinsonism Relat Disord	2006	10.1016/j.parkreldis.2006.01.007	-	DTI in the fornix	There were significant reductions in FA values of the fornix fiber in patients with EDS	sMRI	11 PD-EDS ; 26 PD ; 10 HC
30796577	Do multiple system atrophy and Parkinson's disease show distinct patterns of volumetric alterations across hippocampal subfields? An exploratory study	Wang N, Zhang L, Yang H, Luo X, Fan G.	Eur Radiol	2019	10.1007/s00330-019-06043-9	-	Volume	The volumes of the left fimbria (B = 6.99, p = 0.002) and left hippocampus–amygdala transition area (B = 2.28, p = 0.009) were correlated with visuospatial/executive function.	sMRI	26 PD-MCI ; 30 MSA-MCI ; 30 HC
30683708	Hippocampal subfield atrophy of CA1 and subicular structures predict progression to dementia in idiopathic Parkinson's disease	Low A, Foo H, Yong TT, Tan LCS, Kandiah N.	J Neurol Neurosurg Psychiatry	2019	10.1136/jnnp-2018-319592	-	Hippocampal subfield volumes	Those who progressed to PDD saw greater decline in global hippocampal volume, granule cell layer of the dentate gyrus, presubiculum, parasubiculum and fimbria. Decline in subiculum and fimbria volume corresponded to cognitive decline in attention and executive functions, respectively.	sMRI	73 PD
28116240	Associations of hippocampal subfields in the progression of cognitive decline related to Parkinson's disease	Foo H, Mak E, Chander RJ, Ng A, Au WL, Sitoh YY, Tan LC, Kandiah N.	Neuroimage Clin	2016	10.1016/j.nicl.2016.12.008	-	Hippocampal subfield volumes	PD-MCI showed lower baseline volumes in the left fimbria, right CA1, and right HATA; and lower global cognition scores compared to PD-NCI.	sMRI	65 PD
29756356	Neuroimaging abnormalities in individuals exhibiting Parkinson's disease risk markers	Heldmann M, Heeren J, Klein C, Rauch L, Hagenah J, Münte TF, Kasten M, Brüggemann N.	Mov Disord	2018	10.1002/mds.27313	-	DTI metrics	In the PD risk group, diffusion-weighted imaging mean diffusivity was increased in 4 left hemisphere clusters (posterior thalamus, inferior longitudinal fasciculus, fornix, corticospinal tract).	sMRI	29 at risk ; 28 HC
30536444	Multimodal magnetic resonance imaging investigation of basal forebrain damage and cognitive deficits in Parkinson's disease	Gargouri F, Gallea C, Mongin M, Pyatigorskaya N, Valabregue R, Ewenczyk C, Sarazin M, Yahia-Cherif L, Vidailhet M, Lehéricy S.	Mov Disord	2019	10.1002/mds.27561	-	DTI metrics in the cholinergic basal forebrain	PD patients had a loss of structural integrity within the Ch1-2 and Ch3-4 nuclei of the basal forebrain as well as in the fornix.	sMRI, fMRI	52 PD ; 25 HC
33772083	Free-water diffusion tensor imaging improves the accuracy and sensitivity of white matter analysis in Alzheimer's disease	Bergamino M, Walsh RR, Stokes AM.	Sci Rep	2021	10.1038/s41598-021-86505-7	B.1	-	-	-	-
33681461	Systematic Assessment of the Impact of DTI Methodology on Fractional Anisotropy Measures in Alzheimer's Disease	Bergamino M, Keeling EG, Walsh RR, Stokes AM.	Tomography	2021	10.3390/tomography7010003	B.1	-	-	-	-
32498602	Topography of Cholinergic Changes in Dementia With Lewy Bodies and Key Neural Network Hubs	Kanel P, Müller MLTM, van der Zee S, Sanchez-Catasus CA, Koeppe RA, Frey KA, Bohnen NI.	J Neuropsychiatry Clin Neurosci	2020	10.1176/appi.neuropsych.19070165	B.1	-	-	-	-
30251770	Vitamin D deficiency is associated with reduced hippocampal volume and disrupted structural connectivity in patients with mild cognitive impairment	Al-Amin M, Bradford D, Sullivan RKP, Kurniawan ND, Moon Y, Han SH, Zalesky A, Burne THJ.	Hum Brain Mapp	2019	10.1002/hbm.24380	B.1	-	-	-	-
29849078	The Relationship between Cerebral White Matter Integrity and Cognitive Function in Mild Stroke with Basal Ganglia Region Infarcts	Zuo LJ, Li ZX, Zhu RY, Chen YJ, Dong Y, Wang YL, Zhao XQ, Zhang ZJ, Sachdev P, Zhang W, Wang YJ.	Sci Rep	2018	10.1038/s41598-018-26316-5	B.1	-	-	-	-
28318507	Usefulness of diffusion-tensor MRI in the diagnosis of Parkinson variant of multiple system atrophy and Parkinson's disease: a valuable tool to differentiate between them?	Chen B, Fan G, Sun W, Shang X, Shi S, Wang S, Lv G, Wu C.	Clin Radiol	2017	10.1016/j.crad.2017.02.005	B.1	-	-	-	-
27257832	The white matter tracts of the cerebrum in ventricular surgery and hydrocephalus	Güngör A, Baydin S, Middlebrooks EH, Tanriover N, Isler C, Rhoton AL Jr.	J Neurosurg	2017	10.3171/2016.1.JNS152082	B.1	-	-	-	-
27581308	The role of diffusion tensor imaging and fractional anisotropy in the evaluation of patients with idiopathic normal pressure hydrocephalus: a literature review	Siasios I, Kapsalaki EZ, Fountas KN, Fotiadou A, Dorsch A, Vakharia K, Pollina J, Dimopoulos V.	Neurosurg Focus	2016	10.3171/2016.6.FOCUS16192	B.1	-	-	-	-
27481033	Neuroanatomical changes extend beyond striatal atrophy in X-linked dystonia parkinsonism	Brüggemann N, Heldmann M, Klein C, Domingo A, Rasche D, Tronnier V, Rosales RL, Jamora RD, Lee LV, Münte TF.	Parkinsonism Relat Disord	2016	10.1016/j.parkreldis.2016.07.012	B.1	-	-	-	-
26684775	Bilateral deep brain stimulation of the fornix for Alzheimer's disease: surgical safety in the ADvance trial	Ponce FA, Asaad WF, Foote KD, Anderson WS, Rees Cosgrove G, Baltuch GH, Beasley K, Reymers DE, Oh ES, Targum SD, Smith GS, Lyketsos CG, Lozano AM; ADvance Research Group.	J Neurosurg	2016	10.3171/2015.6.JNS15716	B.1	-	-	-	-
26324541	Differential Atrophy of Hippocampal Subfields: A Comparative Study of Dementia with Lewy Bodies and Alzheimer Disease	Mak E, Su L, Williams GB, Watson R, Firbank M, Blamire A, O'Brien J.	Am J Geriatr Psychiatry	2016	10.1016/j.jagp.2015.06.006	B.1	-	-	-	-
23365250	Brain microstructure reveals early abnormalities more than two years prior to clinical progression from mild cognitive impairment to Alzheimer's disease	Douaud G, Menke RA, Gass A, Monsch AU, Rao A, Whitcher B, Zamboni G, Matthews PM, Sollberger M, Smith S.	J Neurosci	2013	10.1523/JNEUROSCI.4437-12.2013	B.1	-	-	-	-
22722036	Deep brain stimulation for the treatment of Alzheimer disease and dementias	Laxton AW, Lozano AM.	World Neurosurg	2013	10.1016/j.wneu.2012.06.028	B.1	-	-	-	-
21955457	Diffusion tensor imaging in Alzheimer's disease and dementia with Lewy bodies	Firbank MJ, Blamire AM, Teodorczuk A, Teper E, Mitra D, O'Brien JT.	Psychiatry Res	2011	10.1016/j.pscychresns.2011.08.002	B.1	-	-	-	-
20550017	Diffusion tensor imaging in idiopathic REM sleep behavior disorder reveals microstructural changes in the brainstem, substantia nigra, olfactory region, and other brain regions	Unger MM, Belke M, Menzler K, Heverhagen JT, Keil B, Stiasny-Kolster K, Rosenow F, Diederich NJ, Mayer G, Möller JC, Oertel WH, Knake S.	Sleep	2010	10.1093/sleep/33.6.767	B.1	-	-	-	-
20513818	Dementia with Lewy bodies and Alzheimer disease: neurodegenerative patterns characterized by DTI	Kantarci K, Avula R, Senjem ML, Samikoglu AR, Zhang B, Weigand SD, Przybelski SA, Edmonson HA, Vemuri P, Knopman DS, Ferman TJ, Boeve BF, Petersen RC, Jack CR Jr.	Neurology	2010	10.1212/WNL.0b013e3181e0f7cf	B.1	-	-	-	-
12736089	Study of the rostral midbrain atrophy in progressive supranuclear palsy	Kato N, Arai K, Hattori T.	J Neurol Sci	2003	10.1016/s0022-510x(03)00014-5	B.1	-	-	-	-
10596369	[Virus encephalitis with symptomatic Parkinson syndrome, diabetes insipidus and panhypopituitarism]	Ickenstein GW, Klotz JM, Langohr HD.	Fortschr Neurol Psychiatr	1999	10.1055/s-2007-994998	B.1	-	-	-	-
9442504	Stereotactic pallidotomy and thalamotomy using individual variations of anatomic landmarks for localization	Giller CA, Dewey RB, Ginsburg MI, Mendelsohn DB, Berk AM.	Neurosurgery	1998	10.1097/00006123-199801000-00011	B.1	-	-	-	-
31504849	Postmortem Dissections of Common Targets for Lesion and Deep Brain Stimulation Surgeries	Holanda VM, Okun MS, Middlebrooks EH, Gungor A, Barry ME, Forder J, Foote KD.	Neurosurgery	2020	10.1093/neuros/nyz318	B.3	-	-	-	-
30557997	A study of the effects of 8-week acupuncture treatment on patients with Parkinson's disease	Yeo S, van den Noort M, Bosch P, Lim S.	Medicine (Baltimore)	2018	10.1097/MD.0000000000013434	B.3	-	-	-	-
30064323	Deep brain stimulation for dementias	Xu DS, Ponce FA.	Neurosurg Focus	2018	10.3171/2018.5.FOCUS18172	B.3	-	-	-	-
28774764	Anatomic Targeting of the Optimal Location for Thalamic Deep Brain Stimulation in Patients with Essential Tremor	King NKK, Krishna V, Sammartino F, Bari A, Reddy GD, Hodaie M, Kalia SK, Fasano A, Munhoz RP, Lozano AM, Hamani C.	World Neurosurg	2017	10.1016/j.wneu.2017.07.136	B.3	-	-	-	-
22166425	Tandem deep brain stimulation--challenging new structural targets for Parkinson's disease	Uitti RJ.	Parkinsonism Relat Disord	2012	10.1016/S1353-8020(11)70053-0	B.3	-	-	-	-

## Sheet: Habenula, Pineal Body
Habenula and Pineal Body
PMID	Title	Authors	Journal/Book	Publication Year	DOI	Exclusion Criteria	Variable of Interest	Main finding	Imaging Modality	Sample Size
20043906	In vivo assessment of brain monoamine systems in parkin gene carriers: a PET study	Pavese N, Moore RY, Scherfler C, Khan NL, Hotton G, Quinn NP, Bhatia KP, Wood NW, Brooks DJ, Lees AJ, Piccini P.	Exp Neurol	2010	10.1016/j.expneurol.2009.12.021	-	Uptake	Significant reductions in hypothalamus, ventral anterior thalamus, and pineal gland in IPD patients; Direct comparison of parkin with IPD patients showed that hypothalamus was targeted in IPD and midbrain raphe in parkin disease.	PET	Twelve patients with parkin-linked parkinsonism and 12 asymptomatic parkin heterozygotes were included in the study. Eleven healthy controls, 12 patients with idiopathic Parkinson's disease (IPD), and four patients with PINK1 mutations.
18226536	Extrastriatal monoamine neuron function in Parkinson's disease: an 18F-dopa PET study	Moore RY, Whone AL, Brooks DJ.	Neurobiol Dis	2008	10.1016/j.nbd.2007.09.004	-	Uptake	Frontal association areas were also affected in later disease but limbic areas were spared except for hypothalamus.	PET	41 PD; 16 HC
11339510	Increased pineal Fdopa uptake is related to severity of Parkinson's disease--a PET study	Ghaemi M, Rudolf J, Hilker R, Herholz K, Heiss WD.	J Pineal Res	2001	10.1034/j.1600-079x.2001.300404.x	-	Uptake	significant increase of Fdopa influx constants (Ki) and relative Fdopa tracer activity in the pineal gland	PET	12 early PD ; 9 advanced PD ; 13 HC
26971528	Hypothalamic volume loss is associated with reduced melatonin output in Parkinson's disease	Breen DP, Nombela C, Vuono R, Jones PS, Fisher K, Burn DJ, Brooks DJ, Reddy AB, Rowe JB, Barker RA.	Mov Disord	2016	10.1002/mds.26592	-	Hypothalamic volume; serum melatonin.	Significantly reduced hypothalamic gray matter volume; Melatonin levels were significantly associated with hypothalamic gray matter volume and disease severity in PD patients.	sMRI	12 PD; 12 HC
28490656	Role of habenula and amygdala dysfunction in Parkinson disease patients with punding	Markovic V, Agosta F, Canu E, Inuggi A, Petrovic I, Stankovic I, Imperiale F, Stojkovic T, Kostic VS, Filippi M.	Neurology	2017	10.1212/WNL.0000000000004012	-		Habenula and amygdala volumes were not different among groups. Higher functional connectivity of habenula and amygdala with thalamus and striatum bilaterally, and lower connectivity between bilateral habenula and left frontal and precentral cortices	sMRI, fMRI	22 PD with punding ; 30 PD ; 30 HC
20055263	Pineal gland cysts--an overview	Bosnjak J, Budisić M, Azman D, Strineka M, Crnjaković M, Demarin V.	Acta Clin Croat	2009		A.2	-	-	-	-
29408589	Identification of Stria Medullaris Fibers in the Massa Intermedia Using Diffusion Tensor Imaging	Kochanski RB, Dawe R, Kocak M, Sani S.	World Neurosurg	2018	10.1016/j.wneu.2018.01.066	B.1	-	-	-	-
28875553	Human brain imaging of nicotinic acetylcholine α4β2* receptors using [(18) F]Nifene: Selectivity, functional activity, toxicity, aging effects, gender effects, and extrathalamic pathways	Mukherjee J, Lao PJ, Betthauser TJ, Samra GK, Pan ML, Patel IH, Liang C, Metherate R, Christian BT.	J Comp Neurol	2018	10.1002/cne.24320	B.1	-	-	-	-
27872807	Identification of the stria medullaris thalami using diffusion tensor imaging	Kochanski RB, Dawe R, Eddelman DB, Kocak M, Sani S.	Neuroimage Clin	2016	10.1016/j.nicl.2016.10.018	B.1	-	-	-	-
21905990	Discovering a new anatomical structure in the brain: implications for neuropsychiatry and therapy	Barrot M, Thome J.	World J Biol Psychiatry	2011	10.3109/15622975.2011.598386	B.1	-	-	-	-
18354265	Resting tremor secondary to a pineal cyst: case report and review of the literature	Morgan JT, Scumpia AJ, Webster TM, Mittler MA, Edelman M, Schneider SJ.	Pediatr Neurosurg	2008	10.1159/000121382	B.1	-	-	-	-
15142317	Transplantation for stroke	Roitberg B.	Neurol Res	2004	10.1179/016164104225014076	B.1	-	-	-	-
12849888	Parkinsonism as an unusual presenting symptom of pineal gland teratoma	Dolendo MC, Lin TP, Tat OH, Chong QT, Timothy LK.	Pediatr Neurol	2003	10.1016/s0887-8994(02)00620-3	B.1	-	-	-	-
7960477	Alzheimer's disease: improvement of visual memory and visuoconstructive performance by treatment with picotesla range magnetic fields	Sandyk R.	Int J Neurosci	1994	10.3109/00207459408986003	B.1	-	-	-	-
8024661	Clinical spectrum of secondary parkinsonism in childhood: a reversible disorder	Pranzatelli MR, Mott SH, Pavlakis SG, Conry JA, Tate ED.	Pediatr Neurol	1994	10.1016/0887-8994(94)90045-0	B.1	-	-	-	-
1938176	Neuroradiological covariates of drug-induced parkinsonism and tardive dyskinesia in schizophrenia	Sandyk R, Kay SR.	Int J Neurosci	1991	10.3109/00207459108987181	B.1	-	-	-	-
1979970	The association of pineal calcification with drug-induced dystonic movements	Sandyk R.	Int J Neurosci	1990	10.3109/00207459008986606	B.1	-	-	-	-
2101296	A quantitative study of intracranial calcification in dementia of the Alzheimer type	Friedland RP, Luxenberg JS, Koss E.	Int Psychogeriatr	1990	Int Psychogeriatr	B.1	-	-	-	-
26628402	Adaptive down-regulation of the serotonin transporter in the 6-hydroxydopamine-induced rat model of preclinical stages of Parkinson's disease and after chronic pramipexole treatment	Berghauzen-Maciejewska K, Wardas J, Kosmowska B, Domin H, Śmiałowska M, Głowacka U, Ossowska K.	Neuroscience	2016	10.1016/j.neuroscience.2015.11.049	B.2	-	-	-	-
22774942	The habenula couples the dopaminergic and the serotonergic systems: application to depression in Parkinson's disease	Sourani D, Eitan R, Gordon N, Goelman G.	Eur J Neurosci	2012	10.1111/j.1460-9568.2012.08200.x	B.2	-	-	-	-
17896372	Manganese-enhanced MRI in a rat model of Parkinson's disease	Pelled G, Bergman H, Ben-Hur T, Goelman G.	J Magn Reson Imaging	2007	10.1002/jmri.21051	B.2	-	-	-	-
20837501	Deviations of the visual upright in three dimensions in disorders of the brainstem: a clinical exploration	Frisén L.	Brain	2010	10.1093/brain/awq241	B.3	-	-	-	-
1342044	Dysautonomia in Parkinson's disease: relationship to motor disability	Sandyk R, Awerbuch GI.	Int J Neurosci	1992	10.3109/00207459209000532	B.3	-	-	-	-

## Sheet: Ventral Striatum
Ventral Striatum
PMID	Title	Authors	Journal/Book	Publication Year	DOI	Exclusion Criteria	Variable of interest	Main finding	Imaging Modality	Sample Size
31710401	Functional inhibitory control dynamics in impulse control disorders in Parkinson's disease	Paz-Alonso PM, Navalpotro-Gomez I, Boddy P, Dacosta-Aguayo R, Delgado-Alvarado M, Quiroga-Varela A, Jimenez-Urbieta H, Carreiras M, Rodriguez-Oroz MC.	Mov Disord	2020	10.1002/mds.27885	-	BOLD activation	the right ventral striatum in particular played a critical role in modulating the functional dynamics of right-lateralized inhibitory-control frontal regions when facing penalties	fMRI	18 PD with ICD, 17 PD without ICD, 18 HC
30590514	Wait and you shall see: sexual delay discounting in hypersexual Parkinson's disease	Girard R, Obeso I, Thobois S, Park SA, Vidal T, Favre E, Ulla M, Broussolle E, Krack P, Durif F, Dreher JC.	Brain	2019	10.1093/brain/awy298	-	Bold activation	negative correlation between subjective value of the delayed reward and activity ventral striatum	fMRI	13 PD with hypersexuality, 14 PD without hypersexuality, 14 HC
30394326	Dorsal striatum does not mediate feedback-based, stimulus-response learning: An event-related fMRI study in patients with Parkinson's disease tested on and off dopaminergic therapy	Hiebert NM, Owen AM, Ganjavi H, Mendonça D, Jenkins ME, Seergobin KN, MacDonald PA.	Neuroimage	2019	10.1016/j.neuroimage.2018.10.045	-	BOLD activation	dopaminergic therapy decreased the efficiency of stimulus-response learning, with corresponding attenuation of ventral striatum	fMRI	19 PD, 18 HC
28812218	Neural correlates of emotional valence processing in Parkinson's disease: dysfunction in the subcortex	Bell PT, Gilat M, Shine JM, McMahon KL, Lewis SJG, Copland DA.	Brain Imaging Behav	2019	10.1007/s11682-017-9754-3	-	BOLD activation	Abnomal actvity in the verntral striatum in PD during processing of emotional word valence	fMRI	13 PD, 12 HC
29307561	Reward processing dysfunction in ventral striatum and orbitofrontal cortex in Parkinson's disease	du Plessis S, Bossert M, Vink M, van den Heuvel L, Bardien S, Emsley R, Buckle C, Seedat S, Carr J.	Parkinsonism Relat Disord	2018	10.1016/j.parkreldis.2017.12.024	-	BOLD activation	Parkinson's disease patients had abnormal task (monetary incentive delay) related activity during both reward anticipation in the ventral striatum	fMRI	17 PD, 27 older HC, 34 younger HC
29086460	Ventral striatal network connectivity reflects reward learning and behavior in patients with Parkinson's disease	Petersen K, Van Wouwe N, Stark A, Lin YC, Kang H, Trujillo-Diaz P, Kessler R, Zald D, Donahue MJ, Claassen DO.	Hum Brain Mapp	2018	10.1002/hbm.23860	-	BOLD activation	ventral striatum-to-subgenual cingulate connectivity correlated with reward learning (P < 0.01), but not with punishment-avoidance learning.	fMRI	19 PD with ICD, 18 PD without ICD
31584222	Exercise increases caudate dopamine release and ventral striatal activation in Parkinson's disease	Sacheli MA, Neva JL, Lakhani B, Murray DK, Vafai N, Shahinfard E, English C, McCormick S, Dinelle K, Neilson N, McKenzie J, Schulzer M, McKenzie DC, Appel-Cresswell S, McKeown MJ, Boyd LA, Sossi V, Stoessl AJ.	Mov Disord	2019	10.1002/mds.27865	-	BOLD activation, raclopride binding	aerobic traning lead to more activation in the ventral striatum during a reward task	fMRI, PET	35 PD
30376184	Habitual exercisers versus sedentary subjects with Parkinson's Disease: Multimodal PET and fMRI study	Sacheli MA, Murray DK, Vafai N, Cherkasova MV, Dinelle K, Shahinfard E, Neilson N, McKenzie J, Schulzer M, Appel-Cresswell S, McKeown MJ, Sossi V, Jon Stoessl A.	Mov Disord	2018	10.1002/mds.27498	-	BOLD activation, raclopride binding	Habitual exercisers revealed greater activation of ventral striatum during the functional MRI reward task	fMRI, PET	17 PD
34758845	VMAT2 availability in Parkinson's disease with probable REM sleep behaviour disorder	Valli M, Cho SS, Uribe C, Masellis M, Chen R, Mihaescu A, Strafella AP.	Mol Brain	2021	10.1186/s13041-021-00875-7	-	VMAT2 availability	Both PD groups have similar denervation in the ventral striatum, no differences between RBD and non-RBD	PET	15 PD with RBD, 15 PD without RBD, 15 HC
33646180	The Association of β-Amyloid with Cognition and Striatal Dopamine in Early, Non-Demented Parkinson's Disease	Oh YS, Yoo SW, Lyoo CH, Yoo JY, Yoon H, Ha S, Lee KS, Kim JS.	J Parkinsons Dis	2021	10.3233/JPD-202496	-	DAT availability, amyloid binding	PD patients with amyloid deposition and MCI have lower DAT avialability in ventral striatum	PET	98 PD
32520498	Dysautonomia Is Linked to Striatal Dopamine Deficits and Regional Cerebral Perfusion in Early Parkinson Disease	Shin HW, Chung SJ, Lee S, Cha J, Sohn YH, Yun M, Lee PH.	Clin Nucl Med	2020	10.1097/RLU.0000000000003107	-	DAT avialability	autonomic dysfunction severity negatively correlates with DAT in ventral striatum	PET	120 PD, 37 HC
31732566	Apathy rating scores and β-amyloidopathy in patients with Parkinson disease at risk for cognitive decline	Zhou Z, Müller MLTM, Kanel P, Chua J, Kotagal V, Kaufer DI, Albin RL, Frey KA, Bohnen NI.	Neurology	2020	10.1212/WNL.0000000000008683	-	amyloid deposition	Correlation between apathy and amyloid deposition in accumbens	PET	64 PD
31377233	"Depressed" caudate and ventral striatum dopamine transporter availability in de novo Depressed Parkinson's disease	Yoo SW, Oh YS, Hwang EJ, Ryu DW, Lee KS, Lyoo CH, Kim JS.	Neurobiol Dis	2019	10.1016/j.nbd.2019.104563	-	DAT availability	Depression severity negatively correlated with DAT density in ventral striatum	PET	123 PD
29847548	Reduced striatal dopamine release during motor skill acquisition in Parkinson's disease	Kawashima S, Ueki Y, Kato T, Ito K, Matsukawa N.	PLoS One	2018	10.1371/journal.pone.0196661	-	D2 receptor binding	results suggest the impaired activation of the putamen during skill acquisition in patients with PD and compensated hyperactivation of the ventral striatum and caudate for the reduced dopamine release within the dorsal putamen	PET	8 PD, 8 HC
29845011	Serotonergic dysregulation is linked to sleep problems in Parkinson's disease	Wilson H, Giordano B, Turkheimer FE, Chaudhuri KR, Politis M.	Neuroimage Clin	2018	10.1016/j.nicl.2018.03.001	-	serotonin receptor avialability	Lower serotonin availability was correlated with more severe sleep symptoms	PET	14 PD with sleep dysfunction, 14 PD without sleep dysfunction, 14 HC
29526657	Effect of striatal dopamine depletion on cognition in de novo Parkinson's disease	Chung SJ, Yoo HS, Oh JS, Kim JS, Ye BS, Sohn YH, Lee PH.	Parkinsonism Relat Disord	2018	10.1016/j.parkreldis.2018.02.048	-	DAT avialability	DAT availability in the ventral striatum was directly associated with attention/working memory, frontal/executive, and visuospatial functions	PET	129 PD-MCI, 182 PD
29483278	Nigrostriatal and Mesolimbic D(2/3) Receptor Expression in Parkinson's Disease Patients with Compulsive Reward-Driven Behaviors	Stark AJ, Smith CT, Lin YC, Petersen KJ, Trujillo P, van Wouwe NC, Kang H, Donahue MJ, Kessler RM, Zald DH, Claassen DO.	J Neurosci	2018	10.1523/JNEUROSCI.3082-17.2018	-	D2/D3 availability	PD with ICD have reduced D2/D3 availability in the ventral striatum	PET	17 PD with ICD, 18 PD without ICD
31273436	Nigrostriatal dopamine transporter availability, and its metabolic and clinical correlates in Parkinson's disease patients with impulse control disorders	Navalpotro-Gomez I, Dacosta-Aguayo R, Molinet-Dronda F, Martin-Bastida A, Botas-Peñin A, Jimenez-Urbieta H, Delgado-Alvarado M, Gago B, Quiroga-Varela A, Rodriguez-Oroz MC.	Eur J Nucl Med Mol Imaging	2019	10.1007/s00259-019-04396-3	-	DAT availability, glucose metabolism	Lower DAT availability in ventral was associated with lower FDG uptake in several cortical areas belonging to the limbic and associative circuits	PET, SPECT	16 PD with ICD, 16 PD without ICD
32662234	Aberrant Fiber Coherence of Amygdala-Accumbens-Pallidum Pathway Is Associated With Disorganized Nigrostriatal-Nigropallidal Pathway in Parkinson's Disease	Guo T, Wu J, Zhou C, Guan X, Gao T, Bai X, Song Z, Xuan M, Gu Q, Huang P, Zhang B, Pu J, Xu X, Xu D, Zhang M.	J Magn Reson Imaging	2020	10.1002/jmri.27273	-	DTI	Decreased orientation dispersion in the amygdala accumbens pathway in PD	sMRI	39 PD, 55 HC
32568370	The structural connectivity of subthalamic deep brain stimulation correlates with impulsivity in Parkinson's disease	Mosley PE, Paliwal S, Robinson K, Coyne T, Silburn P, Tittgemeyer M, Stephan KE, Perry A, Breakspear M.	Brain	2020	10.1093/brain/awaa148	-	DTI	Larger bet sizes are associated with grater connectivity of the stimulation site with with ventral striatum	sMRI	55 PD
32250513	Measuring impulsivity in Parkinson's disease: a correlational and structural neuroimaging study using different tests	Marín-Lahoz J, Martínez-Horta S, Sampedro F, Pagonabarraga J, Horta-Barba A, Bejr-Kasem H, Botí MÁ, Fernández-Bobadilla R, Pascual-Sedano B, Pérez-Pérez J, Aracil-Bolaños I, Gironell A, Gómez-Ansón B, Kulisevsky J.	Eur J Neurol	2020	10.1111/ene.14235	-	Gray matter volume	Implict risk was associates with higher gray matter volume in the accumbens	sMRI	89 PD
31665241	The structural connectivity of discrete networks underlies impulsivity and gambling in Parkinson's disease	Mosley PE, Paliwal S, Robinson K, Coyne T, Silburn P, Tittgemeyer M, Stephan KE, Breakspear M, Perry A.	Brain	2019	10.1093/brain/awz327	-	DTI	Larger bet size associated with greater connectivity between ventral striatum and perfrontal cortex	sMRI	57 PD
30739076	Multimodal MRI evaluation of parkinsonian limbic pathologies	Wang EW, Du G, Lewis MM, Lee EY, De Jesus S, Kanekar S, Kong L, Huang X.	Neurobiol Aging	2019	10.1016/j.neurobiolaging.2019.01.004	-	volume	lowe volume of accumbens in PD	sMRI	35 PD, 37 HC
30059937	Anxiety in Parkinson's disease is associated with reduced structural covariance of the striatum	Oosterwijk CS, Vriend C, Berendse HW, van der Werf YD, van den Heuvel OA.	J Affect Disord	2018	10.1016/j.jad.2018.07.053	-	seed-to-whole-brain structural covariance networks	severity of anxiety was associated with reduced structural covariance between the left nucleus accumbens and ipsilateral dorsolateral prefrontal cortex.	sMRI	115 PD
29925331	Brain MRI morphometric analysis in Parkinson's disease patients with sleep disturbances	Radziunas A, Deltuva VP, Tamasauskas A, Gleizniene R, Pranckeviciene A, Petrikonis K, Bunevicius A.	BMC Neurol	2018	10.1186/s12883-018-1092-6	-	Gray matter volume	Nocturnal hallucinations were associated with volume reduction in the basal ganglia, nucleus accumbens and putamen bilaterally.	sMRI	28 PD, 28 HC
29736590	Anatomical predictors of cognitive decline after subthalamic stimulation in Parkinson's disease	Planche V, Munsch F, Pereira B, de Schlichting E, Vidal T, Coste J, Morand D, de Chazeron I, Derost P, Debilly B, Llorca PM, Lemaire JJ, Marques A, Durif F.	Brain Struct Funct	2018	10.1007/s00429-018-1677-2	-	gray matter volume	Pre-operative left nucleus accumbens volume strongly predicted postoperative decline in the initiation/attention subscore	sMRI	42 PD
32700142	Joint Multi-modal Parcellation of the Human Striatum: Functions and Clinical Relevance	Liu X, Eickhoff SB, Hoffstaedter F, Genon S, Caspers S, Reetz K, Dogan I, Eickhoff CR, Chen J, Caspers J, Reuter N, Mathys C, Aleman A, Jardri R, Riedl V, Sommer IE, Patil KR.	Neurosci Bull	2020	10.1007/s12264-020-00543-1	-	BrainMAP meta-data, Gray matter volume	Ventral striatum associated with emotion processing, reduced volume in PD	sMRI, fMRI	101 PD, 96 HC
30753324	Dopamine metabolism of the nucleus accumbens and fronto-striatal connectivity modulate impulse control	Hammes J, Theis H, Giehl K, Hoenig MC, Greuel A, Tittgemeyer M, Timmermann L, Fink GR, Drzezga A, Eggers C, van Eimeren T.	Brain	2019	10.1093/brain/awz007	-	dopamine synthesis capacity, functional connectivity	dopamine synthesis capacity in ncl accumbens negatively correlted with severity of ICB. Weaker functional connectivity between accumbens and frontal regions	sMRI, fMRI, PET	62 PD 18 HC
28951497	Effects of dopaminergic depletion and brain atrophy on neuropsychiatric symptoms in de novo Parkinson's disease	Ye BS, Jeon S, Yoon S, Kang SW, Baik K, Lee Y, Chung SJ, Oh JS, Moon H, Kim JS, Lee PH, Sohn YH.	J Neurol Neurosurg Psychiatry	2018	10.1136/jnnp-2017-316075	-	gray matter volume	Subcortical atrophy in the accumbens was associated with the presence of disinhibition and correlated with the severity of the disinhibition.	sMRI, PET	204 PD
34385007	Impulse control disorders are associated with lower ventral striatum dopamine D3 receptor availability in Parkinson's disease: A [(11)C]-PHNO PET study	Pagano G, Molloy S, Bain PG, Rabiner EA, Ray Chaudhuri K, Brooks DJ, Pavese N.	Parkinsonism Relat Disord	2021	10.1016/j.parkreldis.2021.06.025	-	D3 receptor availability	Lower availabiliy of D3 receptors in ventral striatum was associated with greater severity of ICD	SPECT	12 PD with ICD
34775278	Reply to 'Impulse control disorders are associated with lower ventral striatum dopamine D3 receptor availability in Parkinson's disease: A [11C]-PHNO PET study.'	Barbosa P, Hapuarachchi B, Djamshidian A, Strand K, Lees AJ, de Silva R, Holton JL, Warner TT.	Parkinsonism Relat Disord	2021	10.1016/j.parkreldis.2021.11.003	A.3	-	-	-	-
33858320	Clinical implications for dopaminergic and functional neuroimage research in cognitive symptoms of Parkinson's disease	Hirano S.	Mol Med	2021	10.1186/s10020-021-00301-7	A.3	-	-	-	-
33572077	Allosteric Interactions between Adenosine A(2A) and Dopamine D(2) Receptors in Heteromeric Complexes: Biochemical and Pharmacological Characteristics, and Opportunities for PET Imaging	Prasad K, de Vries EFJ, Elsinga PH, Dierckx RAJO, van Waarde A.	Int J Mol Sci	2021	10.3390/ijms22041719	A.3	-	-	-	-
32648532	Looking into a Deluded Brain through a Neuroimaging Lens	Arjmand S, Kohlmeier KA, Behzadi M, Ilaghi M, Mazhari S, Shabani M.	Neuroscientist	2021	10.1177/1073858420936172	A.3	-	-	-	-
32378035	Progression of grey and white matter brain damage in Parkinson's disease: a critical review of structural MRI literature	Sarasso E, Agosta F, Piramide N, Filippi M.	J Neurol	2021	10.1007/s00415-020-09863-8	A.3	-	-	-	-
32696495	Editorial for "Aberrant Hyperconnectivity of Amygdala-Accumbens-Pallidum Pathway Is Associated With Disorganized Nigrostriatal Pathway in Parkinson's Disease"	Milardi D.	J Magn Reson Imaging	2020	10.1002/jmri.27282	A.3	-	-	-	-
32927414	Incentive-driven decision-making networks in de novo and drug-treated Parkinson's disease patients with impulsive-compulsive behaviors: A systematic review of neuroimaging studies	Martini A, Tamburin S, Biundo R, Weis L, Antonini A, Pizzolo C, Leoni G, Chimenton S, Edelstyn NMJ.	Parkinsonism Relat Disord	2020	10.1016/j.parkreldis.2020.07.020	A.3	-	-	-	-
32563288	Placebo responses in Parkinson's disease	Lou JS.	Int Rev Neurobiol	2020	10.1016/bs.irn.2020.03.031	A.3	-	-	-	-
32330518	Progressive brain changes in Parkinson's disease: A meta-analysis of structural magnetic resonance imaging studies	He H, Liang L, Tang T, Luo J, Wang Y, Cui H.	Brain Res	2020	10.1016/j.brainres.2020.146847	A.3	-	-	-	-
30810212	Mesolimbic dopamine and anterior cingulate cortex connectivity changes lead to impulsive behaviour in Parkinson's disease	Strafella AP.	Brain	2019	10.1093/brain/awz010	A.3	-	-	-	-
31586557	Neural bases of impulse control disorders in Parkinson's disease: A systematic review and an ALE meta-analysis	Santangelo G, Raimo S, Cropano M, Vitale C, Barone P, Trojano L.	Neurosci Biobehav Rev	2019	10.1016/j.neubiorev.2019.09.041	A.3	-	-	-	-
31370011	Current and future directions of deep brain stimulation for neurological and psychiatric disorders	Lee DJ, Lozano CS, Dallapiazza RF, Lozano AM.	J Neurosurg	2019	10.3171/2019.4.JNS181761	A.3	-	-	-	-
30473196	Imaging Transplantation in Movement Disorders	de Natale ER, Wilson H, Pagano G, Politis M.	Int Rev Neurobiol	2018	10.1016/bs.irn.2018.10.002	A.3	-	-	-	-
30428567	Alterations of Expression of the Serotonin 5-HT4 Receptor in Brain Disorders	Rebholz H, Friedman E, Castello J.	Int J Mol Sci	2018	10.3390/ijms19113581	A.3	-	-	-	-
30230624	Neurobiology of placebo effect in Parkinson's disease: What we have learned and where we are going	Quattrone A, Barbagallo G, Cerasa A, Stoessl AJ.	Mov Disord	2018	10.1002/mds.27438	A.3	-	-	-	-
28689673	The anatomy of apathy: A neurocognitive framework for amotivated behaviour	Le Heron C, Apps MAJ, Husain M.	Neuropsychologia	2018	10.1016/j.neuropsychologia.2017.07.003	A.3	-	-	-	-
35027380	Structural disconnectome analysis of acute freezing of gait due to parietal stroke: implications for FOG pathogenesis	Ferreira A, Coelho PS, Alves PN, Carvalho V.	BMJ Case Rep	2022	10.1136/bcr-2021-245972	B.1	-	-	-	-
34774656	Comparisons of vesicular monoamine transporter type 2 signals in Parkinson's disease and parkinsonism secondary to carbon monoxide poisoning	Hsiao IT, Chang YT, Weng YH, Hsu SW, Lin KJ, Lu CS, Chang CC.	Neurotoxicology	2022	10.1016/j.neuro.2021.11.004	B.1	-	-	-	-
34772450	In vivo human molecular neuroimaging of dopaminergic vulnerability along the Alzheimer's disease phases	Sala A, Caminiti SP, Presotto L, Pilotto A, Liguori C, Chiaravalloti A, Garibotto V, Frisoni GB, D'Amelio M, Paghera B, Schillaci O, Mercuri N, Padovani A, Perani D.	Alzheimers Res Ther	2021	10.1186/s13195-021-00925-1	B.1	-	-	-	-
34517246	Dopamine release during psychological stress in euthymic bipolar I disorder: a Positron Emission Tomography study with [(11)C]raclopride	Saraf G, Pinto JV, Cahn A, White AG, Shahinfard E, Vafai N, Sossi V, Yatham LN.	J Affect Disord	2021	10.1016/j.jad.2021.08.022	B.1	-	-	-	-
34461436	Premotor and fronto-striatal mechanisms associated with presence hallucinations in dementia with Lewy bodies	Nicastro N, Stripeikyte G, Assal F, Garibotto V, Blanke O.	Neuroimage Clin	2021	10.1016/j.nicl.2021.102791	B.1	-	-	-	-
33960558	Altered basal forebrain BOLD signal variability at rest in posttraumatic stress disorder: A potential candidate vulnerability mechanism for neurodegeneration in PTSD	Olivé I, Makris N, Densmore M, McKinnon MC, Lanius RA.	Hum Brain Mapp	2021	10.1002/hbm.25454	B.1	-	-	-	-
33945022	Radiomics on routine T1-weighted MRI can delineate Parkinson's disease from multiple system atrophy and progressive supranuclear palsy	Tupe-Waghmare P, Rajan A, Prasad S, Saini J, Pal PK, Ingalhalikar M.	Eur Radiol	2021	10.1007/s00330-021-07979-7	B.1	-	-	-	-
33881537	Principal Component Analysis of Striatal and Extrastriatal D2 Dopamine Receptor Positron Emission Tomography in Manganese-Exposed Workers	Criswell SR, Searles Nielsen S, Dlamini WW, Warden MN, Perlmutter JS, Sheppard L, Moerlein SM, Lenox-Krug J, Checkoway H, Racette BA.	Toxicol Sci	2021	10.1093/toxsci/kfab045	B.1	-	-	-	-
32979238	Brain Structural Changes in Focal Dystonia-What About Task Specificity? A Multimodal MRI Study	Tomić A, Agosta F, Sarasso E, Svetel M, Kresojević N, Fontana A, Canu E, Petrović I, Kostić VS, Filippi M.	Mov Disord	2021	10.1002/mds.28304	B.1	-	-	-	-
32114994	Motor abnormalities and basal ganglia in first-episode psychosis (FEP)	Cuesta MJ, Lecumberri P, Moreno-Izco L, López-Ilundain JM, Ribeiro M, Cabada T, Lorente-Omeñaca R, de Erausquin G, García-Martí G, Sanjuan J, Sánchez-Torres AM, Gómez M, Peralta V.	Psychol Med	2021	10.1017/S0033291720000343	B.1	-	-	-	-
32652959	Detailed visual assessment of striatal dopaminergic depletion in patients with idiopathic normal pressure hydrocephalus: unremarkable or not?	Lee JY, Park SB, Lee M, Ju H, Im K, Kwon KY.	BMC Neurol	2020	10.1186/s12883-020-01861-7	B.1	-	-	-	-
32643304	Clinical, radiological, and genetic characteristics in patients with Huntington's disease in a Taiwanese cohort	Chen SJ, Lee BC, Lee NC, Chien YH, Hwu WL, Lin CH.	Am J Med Genet B Neuropsychiatr Genet	2020	10.1002/ajmg.b.32810	B.1	-	-	-	-
32086384	Clinical and striatal dopamine transporter predictors of β-amyloid in dementia with Lewy bodies	Yoo HS, Lee S, Chung SJ, Lee YH, Ye BS, Sohn YH, Yun M, Lee PH.	Neurology	2020	10.1212/WNL.0000000000009168	B.1	-	-	-	-
31361357	Insensitivity to loss predicts apathy in huntington's disease	McLauchlan DJ, Lancaster T, Craufurd D, Linden DEJ, Rosser AE.	Mov Disord	2019	10.1002/mds.27787	B.1	-	-	-	-
31129620	Image-based analysis and long-term clinical outcomes of deep brain stimulation for Tourette syndrome: a multisite study	Johnson KA, Fletcher PT, Servello D, Bona A, Porta M, Ostrem JL, Bardinet E, Welter ML, Lozano AM, Baldermann JC, Kuhn J, Huys D, Foltynie T, Hariz M, Joyce EM, Zrinzo L, Kefalopoulou Z, Zhang JG, Meng FG, Zhang C, Ling Z, Xu X, Yu X, Smeets AY, Ackermans L, Visser-Vandewalle V, Mogilner AY, Pourfar MH, Almeida L, Gunduz A, Hu W, Foote KD, Okun MS, Butson CR.	J Neurol Neurosurg Psychiatry	2019	10.1136/jnnp-2019-320379	B.1	-	-	-	-
30980099	Distinct FP-CIT PET patterns of Alzheimer's disease with parkinsonism and dementia with Lewy bodies	Chung SJ, Lee YH, Yoo HS, Sohn YH, Ye BS, Cha J, Lee PH.	Eur J Nucl Med Mol Imaging	2019	10.1007/s00259-019-04315-6	B.1	-	-	-	-
30847741	DRD2 Genotype-Based Variants Modulates D2 Receptor Distribution in Ventral Striatum	Valli M, Cho SS, Masellis M, Chen R, Rusjan P, Kim J, Koshimori Y, Mihaescu A, Strafella AP.	Mol Neurobiol	2019	10.1007/s12035-019-1543-0	B.1	-	-	-	-
30846243	Combined cerebral atrophy score in Huntington's disease based on atlas-based MRI volumetry: Sample size calculations for clinical trials	Müller HP, Huppertz HJ, Dreyhaupt J, Ludolph AC, Tabrizi SJ, Roos RAC, Durr A, Landwehrmeyer GB, Kassubek J.	Parkinsonism Relat Disord	2019	10.1016/j.parkreldis.2019.02.004	B.1	-	-	-	-
29971685	Altered reward-related neural responses in non-manifesting carriers of the Parkinson disease related LRRK2 mutation	Thaler A, Gonen T, Mirelman A, Helmich RC, Gurevich T, Orr-Urtreger A, Bloem BR, Giladi N, Hendler T; LRRK2 Ashkenazi Jewish consortium.	Brain Imaging Behav	2019	10.1007/s11682-018-9920-2	B.1	-	-	-	-
29128164	Grey matter volume loss is associated with specific clinical motor signs in Huntington's disease	Coppen EM, Jacobs M, van den Berg-Huysmans AA, van der Grond J, Roos RAC.	Parkinsonism Relat Disord	2018	10.1016/j.parkreldis.2017.11.001	B.1	-	-	-	-
28912301	Early-onset drug-induced parkinsonism after exposure to offenders implies nigrostriatal dopaminergic dysfunction	Chung SJ, Yoo HS, Moon H, Oh JS, Kim JS, Park YH, Hong JY, Ye BS, Sohn YH, Lee PH.	J Neurol Neurosurg Psychiatry	2018	10.1136/jnnp-2017-315873	B.1	-	-	-	-
34911202	Dopaminergic pathways and resting-state functional connectivity in Parkinson's disease with freezing of gait	Steidel K, Ruppert MC, Palaghia I, Greuel A, Tahmasian M, Maier F, Hammes J, van Eimeren T, Timmermann L, Tittgemeyer M, Drzezga A, Pedrosa D, Eggers C.	Neuroimage Clin	2021	10.1016/j.nicl.2021.102899	B.4	-	-	-	-
34704162	Dopamine denervation in the functional territories of the striatum: a new MR and atlas-based (123)I-FP-CIT SPECT quantification method	Villain N, Béra G, Habert MO, Kas A, Aubert J, Jaubert O, Valabregue R, Fernandez-Vidal S, Corvol JC, Mangone G, Lehéricy S, Vidailhet M, Grabli D; ICEBERG Study Group.	J Neural Transm (Vienna)	2021	10.1007/s00702-021-02434-9	B.4	-	-	-	-
34347020	Effects of statins on dopamine loss and prognosis in Parkinson's disease	Jeong SH, Lee HS, Chung SJ, Yoo HS, Jung JH, Baik K, Lee YH, Sohn YH, Lee PH.	Brain	2021	10.1093/brain/awab292	B.4	-	-	-	-
33860863	Extra-basal ganglia iron content and non-motor symptoms in drug-naïve, early Parkinson's disease	Kim M, Yoo S, Kim D, Cho JW, Kim JS, Ahn JH, Mun JK, Choi I, Lee SK, Youn J.	Neurol Sci	2021	10.1007/s10072-021-05223-0	B.4	-	-	-	-
33819611	Functional parcellation of human and macaque striatum reveals human-specific connectivity in the dorsal caudate	Liu X, Eickhoff SB, Caspers S, Wu J, Genon S, Hoffstaedter F, Mars RB, Sommer IE, Eickhoff CR, Chen J, Jardri R, Reetz K, Dogan I, Aleman A, Kogler L, Gruber O, Caspers J, Mathys C, Patil KR.	Neuroimage	2021	10.1016/j.neuroimage.2021.118006	B.4	-	-	-	-
33653906	Perivascular Spaces in the Basal Ganglia and Long-term Motor Prognosis in Newly Diagnosed Parkinson Disease	Chung SJ, Yoo HS, Shin NY, Park YW, Lee HS, Hong JM, Kim YJ, Lee SK, Lee PH, Sohn YH.	Neurology	2021	10.1212/WNL.0000000000011797	B.4	-	-	-	-
33636663	Distinct neural circuits are associated with subclinical neuropsychiatric symptoms in Parkinson's disease	Tinaz S, Kamel S, Aravala SS, Sezgin M, Elfil M, Sinha R.	J Neurol Sci	2021	10.1016/j.jns.2021.117365	B.4	-	-	-	-
32369660	Magnetic Susceptibility Associates With Dopaminergic Deficits and Cognition in Parkinson's Disease	Uchida Y, Kan H, Sakurai K, Inui S, Kobayashi S, Akagawa Y, Shibuya K, Ueki Y, Matsukawa N.	Mov Disord	2020	10.1002/mds.28077	B.4	-	-	-	-
31894419	Neural and dopaminergic correlates of fatigue in Parkinson's disease	Kang SY, Bang M, Hong JY, Oh J, Kim JS, Han YM, Chang SK, Lee SA, Yoon U, Shin NY.	J Neural Transm (Vienna)	2020	10.1007/s00702-019-02130-9	B.4	-	-	-	-
31872354	Low thalamic monoamine transporter availability is related to excessive daytime sleepiness in early Parkinson's disease	Yoo SW, Oh YS, Ryu DW, Lee KS, Lyoo CH, Kim JS.	Neurol Sci	2020	10.1007/s10072-019-04206-6	B.4	-	-	-	-
31855654	Predicting severity and prognosis in Parkinson's disease from brain microstructure and connectivity	Abbasi N, Fereshtehnejad SM, Zeighami Y, Larcher KM, Postuma RB, Dagher A.	Neuroimage Clin	2020	10.1016/j.nicl.2019.102111	B.4	-	-	-	-
31324895	Beneficial effect of estrogen on nigrostriatal dopaminergic neurons in drug-naïve postmenopausal Parkinson's disease	Lee YH, Cha J, Chung SJ, Yoo HS, Sohn YH, Ye BS, Lee PH.	Sci Rep	2019	10.1038/s41598-019-47026-6	B.4	-	-	-	-
31163365	Mild cognitive impairment in Parkinson's disease is associated with decreased P300 amplitude and reduced putamen volume	Hünerli D, Emek-Savaş DD, Çavuşoğlu B, Dönmez Çolakoğlu B, Ada E, Yener GG.	Clin Neurophysiol	2019	10.1016/j.clinph.2019.04.314	B.4	-	-	-	-
31091502	Joint pattern analysis applied to PET DAT and VMAT2 imaging reveals new insights into Parkinson's disease induced presynaptic alterations	Fu JF, Klyuzhin I, McKenzie J, Neilson N, Shahinfard E, Dinelle K, McKeown MJ, Stoessl AJ, Sossi V.	Neuroimage Clin	2019	10.1016/j.nicl.2019.101856	B.4	-	-	-	-
31077436	Structural connectivity-based topography of the human globus pallidus: Implications for therapeutic targeting in movement disorders	Cacciola A, Milardi D, Bertino S, Basile GA, Calamuneri A, Chillemi G, Rizzo G, Anastasi G, Quartarone A.	Mov Disord	2019	10.1002/mds.27712	B.4	-	-	-	-
31056699	Relationship between neuromelanin and dopamine terminals within the Parkinson's nigrostriatal system	Martín-Bastida A, Lao-Kaim NP, Roussakis AA, Searle GE, Xing Y, Gunn RN, Schwarz ST, Barker RA, Auer DP, Piccini P.	Brain	2019	10.1093/brain/awz120	B.4	-	-	-	-
30472168	Biomarkers of Parkinson's disease: Striatal sub-regional structural morphometry and diffusion MRI	Khan AR, Hiebert NM, Vo A, Wang BT, Owen AM, Seergobin KN, MacDonald PA.	Neuroimage Clin	2019	10.1016/j.nicl.2018.11.007	B.4	-	-	-	-
30267856	Optimization and comparative evaluation of nonlinear deformation algorithms for atlas-based segmentation of DBS target nuclei	Ewert S, Horn A, Finkel F, Li N, Kühn AA, Herrington TM.	Neuroimage	2019	10.1016/j.neuroimage.2018.09.061	B.4	-	-	-	-
30388599	Decreased subregional specificity of the putamen in Parkinson's Disease revealed by dynamic connectivity-derived parcellation	Liu A, Lin SJ, Mi T, Chen X, Chan P, Wang ZJ, McKeown MJ.	Neuroimage Clin	2018	10.1016/j.nicl.2018.10.022	B.4	-	-	-	-
30253174	Occupancy of adenosine A(2A) receptors by istradefylline in patients with Parkinson's disease using (11)C-preladenant PET	Ishibashi K, Miura Y, Wagatsuma K, Toyohara J, Ishiwata K, Ishii K.	Neuropharmacology	2018	10.1016/j.neuropharm.2018.09.036	B.4	-	-	-	-
29846835	Cerebral Imaging Markers of GBA and LRRK2 Related Parkinson's Disease and Their First-Degree Unaffected Relatives	Thaler A, Kliper E, Maidan I, Herman T, Rosenberg-Katz K, Bregman N, Gurevich T, Shiner T, Hausdorff JM, Orr-Urtreger A, Giladi N, Mirelman A.	Brain Topogr	2018	10.1007/s10548-018-0653-8	B.4	-	-	-	-
29729620	Volumetric brain analysis as a predictor of a worse cognitive outcome in Parkinson's disease	Vasconcellos LF, Pereira JS, Adachi M, Greca D, Cruz M, Malak AL, Charchat-Fichman H.	J Psychiatr Res	2018	10.1016/j.jpsychires.2018.04.016	B.4	-	-	-	-
29541577	[(18)F]fallypride characterization of striatal and extrastriatal D(2/3) receptors in Parkinson's disease	Stark AJ, Smith CT, Petersen KJ, Trujillo P, van Wouwe NC, Donahue MJ, Kessler RM, Deutch AY, Zald DH, Claassen DO.	Neuroimage Clin	2018	10.1016/j.nicl.2018.02.010	B.4	-	-	-	-

## Sheet: Legend
A. Articles not retrieved from database due to:
A.1 Not in English
A.2 Not accessible and not freely available
A.3 Article is a review paper or case report
B. Assessed for eligibility and articles excluded due to:
B.1 No Parkinson’s disease
B.2 Not a human study
B.3 No neuroimaging method (i.e., PET, MRI, SPECT) used
B.4 Limbic ROI was not explicitly examined in the study
